# Supplementary material for: Major alterations in the mononuclear phagocyte landscape associated with COVID-19 severity
Source: Proc Natl Acad Sci U S A. 2021 Jan 21;118(6):e2018587118. doi: 10.1073/pnas.2018587118 (PMC8017719; doi:10.1073/pnas.2018587118)
Supplement: Supplementary File [file pnas.2018587118.sd01.xlsx]

## Sheet: MNP_moderate_vs_healthy 
	p_val	avg_logFC	pct.1	pct.2	p_val_adj
CXCL10	0	3.33783	0.863	0.034	0
IFIT2	0	2.77687	0.971	0.237	0
IFITM3	0	2.70585	0.993	0.519	0
IFIT1	0	2.54917	0.971	0.16	0
CCL8	0	2.36984	0.288	0.001	0
IFITM1	0	2.34627	0.872	0.009	0
CCL2	0	2.24939	0.192	0.016	0
TNFSF10	0	2.24149	0.941	0.12	0
IFIT3	0	2.18014	0.97	0.32	0
ATP6V0C	0	2.0573	0.946	0.015	0
APOBEC3A	0	2.05169	0.741	0.008	0
MX1	0	2.01005	0.961	0.241	0
ISG15	0	1.98047	0.983	0.57	0
RSAD2	0	1.97023	0.909	0.034	0
MTRNR2L12	0	1.82006	0.912	0.006	0
MT-ATP8	0	1.77177	0.923	0.137	0
IFI6	0	1.59426	0.979	0.781	0
IFI30	0	1.58935	0.952	0.608	0
C1QC	0	1.5276	0.881	0.852	0
IRF7	0	1.5261	0.942	0.163	0
ISG20	0	1.49758	0.867	0.024	0
CXCL11	0	1.47266	0.432	0.01	0
OAS1	0	1.44232	0.958	0.325	0
ALDOA	0	1.43517	0.951	0.335	0
IL1RN	0	1.43427	0.864	0.161	0
TAOK1	0	1.42174	0.971	0.191	0
MT2A	0	1.40872	0.953	0.601	0
NME2	0	1.39803	0.951	0.137	0
HLA-DQA2	0	1.35778	0.862	0.116	0
IFITM2	0	1.28056	0.925	0.149	0
MT-ND4L	0	1.27183	0.945	0.491	0
OASL	0	1.2587	0.941	0.254	0
CTSL	0	1.23052	0.907	0.781	0
LGMN	0	1.20723	0.668	0.13	0
SOCS1	0	1.20299	0.804	0.024	0
HLA-C	0	1.18181	0.982	0.966	0
IFIH1	0	1.17705	0.912	0.114	0
LY6E	0	1.16784	0.974	0.786	0
NEXN	0	1.16105	0.876	0.09	0
TNFSF13	0	1.16104	0.84	0.029	0
UBE2L6	0	1.16069	0.957	0.318	0
GBP1	0	1.15904	0.907	0.224	0
MAFB	0	1.15784	0.824	0.199	0
IFI44L	0	1.1387	0.926	0.192	0
TNFSF13B	0	1.12933	0.938	0.345	0
IFI27	0	1.11957	0.741	0.482	0
HERC5	0	1.09687	0.91	0.174	0
MX2	0	1.0743	0.896	0.129	0
SDS	0	1.06717	0.335	0.016	0
LAP3	0	1.06654	0.951	0.406	0
DEFB1	0	1.05617	0.745	0.167	0
PSMA6	0	1.05356	0.933	0.266	0
XAF1	0	1.05063	0.924	0.197	0
PLSCR1	0	1.04991	0.953	0.421	0
CMPK2	0	1.03943	0.89	0.078	0
NT5C3A	0	1.03002	0.921	0.199	0
CCL18	0	1.02656	0.56	0.355	0
SAT1	0	1.0257	0.986	0.889	0
CDKN1A	0	1.02385	0.756	0.167	0
IFI35	0	1.01657	0.928	0.267	0
NCF1	0	1.01338	0.91	0.303	0
KLF6	0	1.0082	0.937	0.415	0
OAS3	0	1.00711	0.885	0.102	0
MDK	0	0.984416	0.771	0.099	0
CD68	0	0.971665	0.966	0.89	0
HLA-A	0	0.959257	0.98	0.981	0
DDX58	0	0.956707	0.844	0.057	0
HLA-E	0	0.952108	0.963	0.761	0
EPSTI1	0	0.938975	0.937	0.315	0
RAB8A	0	0.922379	0.933	0.279	0
OAS2	0	0.908264	0.911	0.194	0
SAMD9	0	0.906015	0.885	0.137	0
STAT1	0	0.892197	0.934	0.364	0
FPR3	0	0.89059	0.786	0.167	0
PARP14	0	0.890208	0.908	0.282	0
FN1	0	0.875377	0.8	0.534	0
RNF213	0	0.873106	0.923	0.399	0
SIGLEC1	0	0.868582	0.854	0.19	0
MS4A6A	0	0.863694	0.828	0.38	0
CCL4L2	0	0.843305	0.368	0.103	0
CCL3	0	0.838675	0.397	0.091	0
BST2	0	0.826727	0.949	0.57	0
ATF5	0	0.825406	0.714	0.064	0
IL4I1	0	0.824653	0.641	0.039	0
PPIB	0	0.822094	0.939	0.55	0
VAMP5	0	0.819913	0.746	0.155	0
H3F3B	0	0.819715	0.984	0.792	0
SAMD9L	0	0.814385	0.906	0.278	0
NAPA	0	0.808032	0.912	0.249	0
HSPA5	0	0.807736	0.861	0.382	0
DYNLT1	0	0.80742	0.94	0.452	0
MT1X	0	0.798876	0.413	0.085	0
GIMAP4	0	0.795717	0.855	0.216	0
C3AR1	0	0.7876	0.809	0.119	0
CALR	0	0.786053	0.922	0.557	0
SP110	0	0.782464	0.921	0.324	0
CNBP	0	0.774252	0.931	0.432	0
TAP1	0	0.770475	0.832	0.105	0
USP18	0	0.768344	0.802	0.042	0
FYB1	0	0.763043	0.894	0.341	0
LILRB4	0	0.761773	0.778	0.179	0
HAVCR2	0	0.758743	0.851	0.182	0
ZNFX1	0	0.757536	0.865	0.137	0
ZFP36	0	0.756037	0.833	0.266	0
TRIM22	0	0.755406	0.93	0.338	0
NUPR1	0	0.754331	0.888	0.875	0
GBP4	0	0.749378	0.817	0.143	0
SYNGR2	0	0.746009	0.935	0.548	0
CD69	0	0.744329	0.65	0.052	0
LYN	0	0.739959	0.904	0.27	0
HSPA8	0	0.738408	0.967	0.675	0
CTSB	0	0.738326	0.944	0.868	0
COMT	0	0.737344	0.901	0.55	0
IFI16	0	0.73088	0.927	0.388	0
GRINA	0	0.729669	0.927	0.535	0
EIF2AK2	0	0.729194	0.907	0.245	0
IDO1	0	0.72858	0.14	0.004	0
NMI	0	0.724914	0.883	0.174	0
LCP2	0	0.71386	0.863	0.203	0
PIM3	0	0.712322	0.763	0.081	0
IRF1	0	0.69947	0.856	0.201	0
PSMB9	0	0.698108	0.95	0.508	0
SOD2	0	0.696144	0.842	0.303	0
GMPR	0	0.696108	0.803	0.076	0
MT1F	0	0.693811	0.497	0.081	0
TMEM35B	0	0.693276	0.75	0.004	0
LGALS9	0	0.691472	0.941	0.481	0
DDX60L	0	0.681911	0.853	0.211	0
PARP9	0	0.680421	0.891	0.212	0
SHISA5	0	0.680003	0.875	0.239	0
TENT5A	0	0.679631	0.86	0.235	0
MT-ND6	0	0.678638	0.83	0.242	0
ZBP1	0	0.678137	0.717	0.023	0
GBP5	0	0.673839	0.601	0.046	0
TPM4	0	0.670143	0.872	0.298	0
IFI44	0	0.668062	0.876	0.184	0
MYD88	0	0.657906	0.888	0.253	0
TMEM176B	0	0.656694	0.626	0.18	0
WARS	0	0.647471	0.841	0.3	0
PML	0	0.644052	0.804	0.096	0
BCL2A1	0	0.643906	0.909	0.552	0
CD163	0	0.639505	0.852	0.506	0
CLIC1	0	0.638475	0.978	0.826	0
NFKBIA	0	0.63762	0.811	0.287	0
PSMB10	0	0.635844	0.908	0.315	0
PILRA	0	0.633549	0.867	0.487	0
TYMP	0	0.628036	0.961	0.732	0
PLEK	0	0.625714	0.914	0.438	0
HLA-B	0	0.62272	0.983	0.989	0
ADAR	0	0.614868	0.903	0.289	0
MARCKS	0	0.610393	0.465	0.106	0
PDIA3	0	0.60666	0.891	0.42	0
GTF2B	0	0.604822	0.812	0.17	0
IL10RA	0	0.604606	0.795	0.128	0
C19orf66	0	0.603751	0.809	0.099	0
LILRB1	0	0.600624	0.781	0.143	0
CCR1	0	0.598107	0.765	0.155	0
TMEM176A	0	0.596694	0.562	0.105	0
DTX3L	0	0.594935	0.833	0.154	0
GNG5	0	0.594203	0.968	0.736	0
PLD3	0	0.593554	0.872	0.615	0
NCOA7	0	0.592761	0.823	0.195	0
HLA-F	0	0.591129	0.906	0.363	0
RTCB	0	0.588324	0.839	0.181	0
IER2	0	0.585811	0.747	0.147	0
UBC	0	0.584255	0.97	0.752	0
STAT2	0	0.582593	0.839	0.189	0
PPDPF	0	0.580213	0.965	0.757	0
RTP4	0	0.580008	0.761	0.062	0
ZFP36L2	0	0.578546	0.876	0.392	0
JUNB	0	0.576488	0.83	0.288	0
ATOX1	0	0.576198	0.948	0.689	0
SERPING1	0	0.575865	0.911	0.768	0
GLUL	0	0.574743	0.948	0.847	0
TPM3	0	0.573694	0.957	0.605	0
GLRX	0	0.568245	0.93	0.692	0
TFEC	0	0.568215	0.869	0.247	0
OPTN	0	0.567414	0.746	0.1	0
C15orf48	0	0.563511	0.67	0.31	0
HMGN2	0	0.560541	0.968	0.784	0
GRB2	0	0.557036	0.937	0.561	0
ATF3	0	0.556721	0.548	0.044	0
AQP9	0	0.555736	0.723	0.145	0
ARF1	0	0.555647	0.924	0.416	0
RPL28	0	0.554916	1	0.997	0
EWSR1	0	0.551296	0.859	0.198	0
SP100	0	0.550951	0.884	0.277	0
STX11	0	0.550566	0.826	0.209	0
MPP1	0	0.547609	0.796	0.218	0
GAPDH	0	0.546824	0.985	0.861	0
NINJ1	0	0.546137	0.644	0.11	0
PARP12	0	0.545546	0.818	0.15	0
RNASEK	0	0.544747	0.808	0.122	0
CALHM6	0	0.544697	0.616	0.088	0
PSMB8	0	0.543326	0.924	0.442	0
RABGAP1L	0	0.541485	0.805	0.152	0
GNG10	0	0.540725	0.798	0.19	0
SCARB2	0	0.540463	0.872	0.356	0
HSP90B1	0	0.54026	0.904	0.619	0
MAN2B1	0	0.539882	0.717	0.064	0
DBNDD2	0	0.538342	0.66	0.001	0
SSB	0	0.536393	0.908	0.477	0
CBR1	0	0.534864	0.84	0.256	0
PDE4DIP	0	0.533594	0.803	0.269	0
CASP1	0	0.531575	0.89	0.381	0
PTAFR	0	0.530709	0.802	0.216	0
GADD45B	0	0.530619	0.7	0.156	0
GCH1	0	0.530408	0.558	0.026	0
MGAT1	0	0.527551	0.9	0.365	0
FCGR3A	0	0.527305	0.891	0.68	0
PARP10	0	0.525631	0.791	0.117	0
HSH2D	0	0.523112	0.61	0.007	0
PLA2G7	0	0.52219	0.245	0.038	0
RNF130	0	0.520826	0.905	0.502	0
PSME2	0	0.519132	0.968	0.709	0
NBPF14	0	0.518687	0.63	0.068	0
JUN	0	0.5179	0.785	0.354	0
SMCHD1	0	0.516908	0.744	0.128	0
ETV6	0	0.516234	0.745	0.116	0
CLEC2B	0	0.514967	0.877	0.34	0
PRR13	0	0.511281	0.964	0.654	0
PNRC1	0	0.509197	0.864	0.389	0
CXorf21	0	0.506854	0.637	0.072	0
BAZ1A	0	0.505579	0.827	0.222	0
LAPTM5	0	0.50535	0.972	0.888	0
ELF1	0	0.502689	0.86	0.274	0
GNB2	0	0.501421	0.922	0.465	0
CD38	0	0.499213	0.452	0.01	0
CREG1	0	0.497909	0.872	0.437	0
TUBA1C	0	0.496008	0.77	0.255	0
LHFPL2	0	0.494534	0.679	0.101	0
RNASET2	0	0.49123	0.908	0.601	0
HELZ2	0	0.490807	0.668	0.034	0
TOMM5	0	0.489597	0.854	0.292	0
LYSMD2	0	0.488851	0.843	0.221	0
SQSTM1	0	0.486367	0.914	0.523	0
LILRA5	0	0.48424	0.635	0.042	0
NR1H3	0	0.482629	0.667	0.18	0
GOLGA4	0	0.479217	0.782	0.182	0
TRIM21	0	0.476879	0.754	0.08	0
SNX1	0	0.476449	0.798	0.146	0
RBCK1	0	0.474847	0.836	0.188	0
IL27	0	0.473473	0.546	0.021	0
NAGK	0	0.471744	0.893	0.403	0
IRF2	0	0.471162	0.835	0.218	0
PPP1R15A	0	0.469319	0.736	0.166	0
XRN1	0	0.469009	0.743	0.121	0
DRAP1	0	0.467795	0.936	0.535	0
NR1H2	0	0.467193	0.813	0.19	0
SPI1	0	0.465365	0.959	0.781	0
RAB20	0	0.46534	0.711	0.123	0
GNPTG	0	0.464573	0.823	0.231	0
SIDT2	0	0.463485	0.789	0.203	0
STAT3	0	0.462758	0.829	0.201	0
ATG3	0	0.462144	0.878	0.299	0
CTSC	0	0.46038	0.949	0.931	0
RNF114	0	0.459924	0.831	0.202	0
RHOA	0	0.459097	0.977	0.759	0
CD83	0	0.458588	0.752	0.286	0
ZNF385A	0	0.456812	0.783	0.182	0
RPN1	0	0.456359	0.838	0.264	0
WSB1	0	0.454217	0.902	0.493	0
MIF	0	0.45381	0.94	0.58	0
NADK	0	0.449417	0.764	0.119	0
AC116366.3	0	0.449136	0.617	0.006	0
HMGA1	0	0.447986	0.731	0.145	0
AL133415.1	0	0.447945	0.429	0	0
PHACTR4	0	0.446081	0.73	0.111	0
MS4A4A	0	0.443967	0.901	0.671	0
AL138963.3	0	0.443765	0.386	0.001	0
CORO1A	0	0.443334	0.389	0.069	0
SLAMF7	0	0.443034	0.268	0.011	0
RGS1	0	0.442446	0.348	0.056	0
USP15	0	0.441625	0.838	0.215	0
CD72	0	0.441139	0.597	0.072	0
FXYD6	0	0.44046	0.616	0.074	0
TCN2	0	0.440116	0.707	0.149	0
DEK	0	0.439643	0.909	0.388	0
HESX1	0	0.438626	0.572	0.006	0
APOBEC3G	0	0.43814	0.698	0.087	0
HMOX1	0	0.437736	0.843	0.379	0
SGK1	0	0.434454	0.57	0.217	0
GABARAP	0	0.433347	0.979	0.857	0
ACP2	0	0.433254	0.671	0.136	0
SERPINB1	0	0.432484	0.912	0.473	0
TNF	0	0.430854	0.427	0.036	0
FAM96A	0	0.429169	0.889	0.388	0
DAZAP2	0	0.42718	0.929	0.427	0
ZYX	0	0.425817	0.881	0.377	0
AK2	0	0.42449	0.776	0.152	0
PHF11	0	0.424018	0.798	0.176	0
CYSTM1	0	0.423667	0.831	0.265	0
GM2A	0	0.423081	0.846	0.336	0
NUCB1	0	0.423051	0.878	0.476	0
USP30-AS1	0	0.422486	0.741	0.183	0
STAP1	0	0.422126	0.576	0.013	0
NR3C1	0	0.421985	0.853	0.273	0
PNPT1	0	0.421847	0.692	0.086	0
ABHD12	0	0.421276	0.768	0.185	0
TMEM140	0	0.41946	0.712	0.102	0
DNAJA1	0	0.419191	0.938	0.607	0
SELL	0	0.418332	0.369	0.007	0
BAX	0	0.418318	0.918	0.543	0
AKIRIN2	0	0.417725	0.818	0.229	0
ARF5	0	0.413462	0.824	0.214	0
FGL2	0	0.413193	0.503	0.101	0
RARRES3	0	0.413083	0.779	0.19	0
ANXA4	0	0.412724	0.818	0.285	0
TRAFD1	0	0.41186	0.678	0.082	0
SLC31A2	0	0.411441	0.821	0.282	0
THEMIS2	0	0.411317	0.862	0.313	0
CD48	0	0.409865	0.393	0.106	0
CD40	0	0.409635	0.682	0.146	0
SNX2	0	0.409272	0.912	0.485	0
CD14	0	0.408714	0.809	0.475	0
DDIT3	0	0.408597	0.686	0.14	0
LILRB2	0	0.40756	0.607	0.094	0
VIM	0	0.407237	0.991	0.986	0
CNDP2	0	0.406991	0.853	0.274	0
PNRC2	0	0.406144	0.81	0.197	0
ZNF706	0	0.403719	0.926	0.533	0
SLAMF8	0	0.403682	0.715	0.175	0
CSRNP1	0	0.403651	0.591	0.037	0
ARHGAP25	0	0.402678	0.741	0.117	0
CBWD2	0	0.402442	0.663	0.064	0
WIPF1	0	0.402284	0.845	0.258	0
FPR1	0	0.402241	0.764	0.268	0
RGL1	0	0.401927	0.316	0.008	0
HSBP1	0	0.4016	0.917	0.506	0
CD82	0	0.401055	0.726	0.149	0
STOM	0	0.400877	0.838	0.353	0
DDOST	0	0.397592	0.785	0.202	0
BIRC3	0	0.397586	0.216	0.024	0
APOL6	0	0.396067	0.865	0.353	0
PTTG1IP	0	0.396056	0.845	0.305	0
CNPY3	0	0.395153	0.871	0.333	0
CREM	0	0.393628	0.534	0.067	0
FKBP8	0	0.39326	0.866	0.332	0
NAPSA	0	0.392138	0.519	0.005	0
PGAM1	0	0.39009	0.869	0.347	0
LCP1	0	0.389994	0.928	0.58	0
IGFLR1	0	0.388641	0.712	0.119	0
PPM1K	0	0.38846	0.695	0.157	0
MAX	0	0.388205	0.769	0.158	0
DRAM1	0	0.387592	0.688	0.149	0
ACSL1	0	0.387382	0.762	0.215	0
HCLS1	0	0.386942	0.894	0.405	0
GLMP	0	0.385947	0.682	0.118	0
CGAS	0	0.385789	0.662	0.084	0
CFLAR	0	0.384847	0.819	0.258	0
OTUB1	0	0.384688	0.846	0.262	0
NUB1	0	0.384509	0.777	0.2	0
ITM2B	0	0.384238	0.958	0.97	0
STAC3	0	0.384153	0.739	0.16	0
KIAA0040	0	0.383604	0.498	0.027	0
RAB31	0	0.383031	0.901	0.429	0
WBP2	0	0.382515	0.831	0.257	0
FBXO6	0	0.38228	0.721	0.126	0
MRPL17	0	0.382199	0.75	0.151	0
RGS10	0	0.3819	0.877	0.378	0
HSP90AB1	0	0.381064	0.956	0.756	0
RRBP1	0	0.38106	0.828	0.272	0
BAG1	0	0.379232	0.788	0.205	0
IL15RA	0	0.378822	0.553	0.013	0
OGFR	0	0.37771	0.818	0.224	0
RASSF4	0	0.377622	0.714	0.169	0
HIF1A	0	0.377142	0.689	0.166	0
DDX60	0	0.375833	0.649	0.088	0
SLC3A2	0	0.375723	0.821	0.31	0
2004-09-01	0	0.375006	0.591	0.074	0
MFSD1	0	0.374788	0.868	0.451	0
UNC93B1	0	0.374258	0.827	0.243	0
WAS	0	0.371901	0.809	0.218	0
PSMA5	0	0.371176	0.847	0.308	0
EHD4	0	0.371173	0.771	0.183	0
ABI3	0	0.370485	0.657	0.157	0
ARID5A	0	0.370354	0.681	0.111	0
MIA3	0	0.370336	0.714	0.106	0
IGFBP2	0	0.368869	0.521	0.191	0
ANKRD22	0	0.36731	0.215	0.007	0
DSE	0	0.366898	0.756	0.205	0
CD300A	0	0.365081	0.586	0.053	0
CD74	0	0.363483	0.999	1	0
HNRNPA2B1	0	0.363277	0.947	0.639	0
EPN1	0	0.362886	0.726	0.147	0
PDIA6	0	0.361789	0.819	0.337	0
TRIM5	0	0.360901	0.617	0.059	0
PEA15	0	0.360611	0.624	0.117	0
ZC3HAV1	0	0.360024	0.718	0.145	0
RBX1	0	0.358961	0.955	0.724	0
NCF2	0	0.358681	0.892	0.557	0
TMEM123	0	0.358086	0.881	0.376	0
H1F0	0	0.357049	0.392	0.038	0
NRIP1	0	0.355778	0.771	0.219	0
PPA1	0	0.35537	0.753	0.273	0
2001-03-01	0	0.354665	0.854	0.358	0
ARHGAP18	0	0.354608	0.877	0.455	0
SNX6	0	0.354495	0.853	0.311	0
AKAP13	0	0.353439	0.841	0.283	0
C1orf43	0	0.3534	0.858	0.32	0
PGD	0	0.353001	0.873	0.458	0
DUSP5	0	0.352629	0.395	0.01	0
SCIMP	0	0.351955	0.817	0.286	0
CD36	0	0.35131	0.419	0.089	0
DHX58	0	0.351233	0.609	0.057	0
BNIP3L	0	0.351204	0.844	0.332	0
GNB4	0	0.349973	0.793	0.231	0
MRPS18C	0	0.349687	0.88	0.387	0
ZNF638	0	0.348543	0.654	0.132	0
AZI2	0	0.346608	0.795	0.27	0
TNFRSF14	0	0.346287	0.782	0.198	0
JAK2	0	0.345703	0.645	0.084	0
CITED2	0	0.344967	0.822	0.41	0
GK	0	0.34434	0.733	0.222	0
HEBP1	0	0.343003	0.737	0.166	0
NRROS	0	0.342721	0.547	0.049	0
TAGAP	0	0.342309	0.448	0.038	0
SP140	0	0.341294	0.646	0.095	0
CD274	0	0.340745	0.565	0.078	0
RAB9A	0	0.340255	0.698	0.14	0
WASHC1	0	0.337667	0.669	0.085	0
BRD2	0	0.337256	0.767	0.185	0
CCDC85B	0	0.336877	0.819	0.283	0
NBN	0	0.33658	0.707	0.149	0
MRPL54	0	0.336399	0.853	0.344	0
MLX	0	0.33485	0.752	0.188	0
BLOC1S2	0	0.334713	0.856	0.425	0
LAIR1	0	0.334006	0.852	0.429	0
DOCK8	0	0.333817	0.86	0.345	0
UVRAG	0	0.333484	0.616	0.069	0
SZRD1	0	0.33343	0.758	0.164	0
SF3B2	0	0.333157	0.835	0.278	0
MTRNR2L8	0	0.333062	0.454	0.001	0
HLA-DQA1	0	0.332612	0.958	0.952	0
RIPK2	0	0.332459	0.603	0.081	0
EMD	0	0.332431	0.676	0.094	0
TOR1B	0	0.331646	0.614	0.064	0
CYTH1	0	0.331576	0.772	0.196	0
MRPL27	0	0.330328	0.834	0.286	0
TCF4	0	0.329864	0.356	0.054	0
CNP	0	0.328958	0.632	0.083	0
SNRPC	0	0.328795	0.832	0.266	0
PSMB6	0	0.328659	0.907	0.482	0
FERMT3	0	0.328621	0.84	0.306	0
BCL2L1	0	0.328571	0.641	0.121	0
TCIRG1	0	0.32791	0.815	0.264	0
M6PR	0	0.327862	0.865	0.383	0
IFNGR2	0	0.327856	0.801	0.267	0
MCL1	0	0.327738	0.903	0.401	0
TRIM69	0	0.327654	0.653	0.094	0
TMBIM1	0	0.327427	0.817	0.31	0
CEBPD	0	0.327331	0.589	0.146	0
NGRN	0	0.327066	0.632	0.065	0
PFN1	0	0.326677	0.995	0.954	0
ADAP2	0	0.326408	0.649	0.15	0
TGFB1	0	0.326249	0.836	0.299	0
NDUFA12	0	0.326038	0.866	0.361	0
DUSP6	0	0.324708	0.475	0.108	0
IRF8	0	0.323458	0.671	0.235	0
APH1A	0	0.322867	0.778	0.205	0
MIIP	0	0.322699	0.764	0.194	0
HM13	0	0.322601	0.711	0.186	0
SMIM29	0	0.322549	0.681	0.113	0
HMGN4	0	0.321895	0.521	0.01	0
SPTLC2	0	0.321894	0.62	0.079	0
RNF19B	0	0.321877	0.525	0.062	0
MNDA	0	0.321748	0.957	0.798	0
CD300E	0	0.321379	0.208	0.006	0
FCGR3B	0	0.32124	0.429	0.001	0
RASGEF1B	0	0.320115	0.791	0.261	0
FKBP15	0	0.319775	0.799	0.284	0
SF3B4	0	0.319456	0.679	0.112	0
RUBCN	0	0.319446	0.556	0.057	0
ADIPOR1	0	0.319028	0.785	0.233	0
EIF5A	0	0.318795	0.823	0.252	0
CHST11	0	0.317481	0.59	0.076	0
RALA	0	0.316419	0.537	0.103	0
RBBP6	0	0.315654	0.67	0.129	0
BSCL2	0	0.315345	0.527	0.013	0
PSMC2	0	0.315298	0.781	0.229	0
BLVRA	0	0.315266	0.874	0.47	0
RHOG	0	0.315062	0.89	0.424	0
DCXR	0	0.314312	0.788	0.251	0
LACTB	0	0.313143	0.832	0.315	0
MYOF	0	0.313021	0.723	0.173	0
RAB24	0	0.312807	0.659	0.096	0
PSMF1	0	0.312737	0.787	0.219	0
DENND2D	0	0.312459	0.71	0.163	0
IL1B	0	0.312022	0.452	0.118	0
PIK3AP1	0	0.311867	0.788	0.245	0
UCP2	0	0.311783	0.817	0.35	0
PRKCD	0	0.311582	0.722	0.16	0
RBMS1	0	0.311568	0.804	0.27	0
PPP2R2A	0	0.310774	0.665	0.117	0
AUP1	0	0.310696	0.815	0.259	0
FGD2	0	0.310015	0.746	0.194	0
FYTTD1	0	0.309446	0.731	0.176	0
PLEKHO1	0	0.309423	0.531	0.088	0
TNFRSF1A	0	0.309313	0.822	0.275	0
C7orf50	0	0.308642	0.813	0.308	0
DNAJC25-GNG10	0	0.30815	0.508	0.006	0
AIM2	0	0.308105	0.431	0.018	0
CCDC90B	0	0.307789	0.775	0.216	0
ATP6V1G1	0	0.307429	0.941	0.613	0
BCL2L13	0	0.307348	0.662	0.107	0
HNRNPA3	0	0.306285	0.882	0.377	0
NRBF2	0	0.305952	0.755	0.205	0
GPBP1	0	0.305909	0.794	0.238	0
SEC61B	0	0.305739	0.93	0.603	0
PLA2G16	0	0.304901	0.86	0.545	0
PCGF5	0	0.30432	0.725	0.172	0
ANPEP	0	0.303803	0.634	0.15	0
REL	0	0.30338	0.762	0.251	0
MRPS24	0	0.303167	0.512	0.007	0
ABCA1	0	0.302771	0.609	0.187	0
CSF1R	0	0.301493	0.728	0.218	0
COPS5	0	0.301426	0.731	0.153	0
TINF2	0	0.301196	0.642	0.1	0
CAST	0	0.300876	0.909	0.507	0
SUB1	0	0.300544	0.933	0.566	0
EIF5	0	0.299558	0.857	0.358	0
SEC13	0	0.298485	0.719	0.145	0
MLF2	0	0.298415	0.84	0.312	0
TMSB10	0	0.29759	1	1	0
RABAC1	0	0.297498	0.854	0.359	0
CDC42EP3	0	0.297347	0.751	0.327	0
GALM	0	0.296709	0.415	0.047	0
LMNB1	0	0.296364	0.378	0.019	0
RELB	0	0.296239	0.38	0.028	0
COMMD9	0	0.296013	0.742	0.192	0
TRIM38	0	0.295765	0.832	0.289	0
SEM1	0	0.295759	0.936	0.612	0
ASCL2	0	0.29507	0.456	0.026	0
ACOT9	0	0.294965	0.639	0.15	0
ARHGAP17	0	0.294802	0.612	0.09	0
KIAA1551	0	0.294676	0.594	0.12	0
SRGAP2	0	0.294612	0.5	0.055	0
PEF1	0	0.294118	0.655	0.108	0
RNF13	0	0.294111	0.874	0.453	0
SAP18	0	0.29399	0.939	0.619	0
ICAM2	0	0.293573	0.737	0.204	0
HERC6	0	0.293228	0.509	0.039	0
APBB1IP	0	0.293203	0.744	0.208	0
AL662899.2	0	0.292862	0.47	0	0
RAC2	0	0.292725	0.796	0.375	0
IFIT5	0	0.292723	0.624	0.105	0
RAB13	0	0.291681	0.822	0.383	0
NECTIN2	0	0.291435	0.522	0.064	0
TRIM25	0	0.290815	0.686	0.142	0
MIS18BP1	0	0.290546	0.797	0.302	0
BLZF1	0	0.289179	0.572	0.067	0
TMEM109	0	0.288256	0.712	0.153	0
RAB1B	0	0.288252	0.693	0.139	0
SIRPA	0	0.287707	0.784	0.263	0
CNN2	0	0.286898	0.672	0.175	0
EIF3G	0	0.286129	0.898	0.46	0
BAK1	0	0.286086	0.576	0.069	0
MIR155HG	0	0.285744	0.303	0.046	0
LAG3	0	0.285704	0.329	0.004	0
SDSL	0	0.285651	0.629	0.129	0
EIF4A1	0	0.285547	0.841	0.36	0
JAK1	0	0.285532	0.794	0.252	0
ATP13A1	0	0.285253	0.598	0.072	0
ARRB2	0	0.285181	0.865	0.412	0
MYL12A	0	0.285016	0.981	0.869	0
P2RY6	0	0.284926	0.259	0.011	0
RAB10	0	0.28467	0.861	0.39	0
UTRN	0	0.284508	0.615	0.116	0
BANF1	0	0.284233	0.885	0.425	0
PAFAH1B1	0	0.283757	0.733	0.17	0
CCRL2	0	0.283551	0.653	0.165	0
KDELR1	0	0.28342	0.814	0.284	0
PTP4A1	0	0.282649	0.754	0.206	0
RAB8B	0	0.282598	0.741	0.194	0
NAMPT	0	0.282257	0.876	0.414	0
MTCH1	0	0.282044	0.784	0.231	0
C3	0	0.281779	0.391	0.06	0
PCBP1	0	0.281402	0.936	0.575	0
HNRNPDL	0	0.280898	0.892	0.434	0
EIF4G1	0	0.280731	0.675	0.141	0
SPOP	0	0.280544	0.698	0.157	0
RAD23A	0	0.279497	0.857	0.356	0
SSU72	0	0.278642	0.87	0.414	0
AES	0	0.278505	0.783	0.262	0
ARL8B	0	0.27832	0.784	0.251	0
CYBB	0	0.278209	0.863	0.516	0
CD80	0	0.277987	0.455	0.025	0
TRANK1	0	0.277898	0.477	0.035	0
TCEA3	0	0.277829	0.525	0.078	0
TLN1	0	0.277719	0.853	0.352	0
HPS5	0	0.277553	0.661	0.125	0
CDC37	0	0.277488	0.885	0.428	0
MGLL	0	0.276969	0.628	0.193	0
SAMHD1	0	0.276265	0.919	0.577	0
CD2AP	0	0.275842	0.492	0.05	0
LPIN2	0	0.27577	0.67	0.136	0
DDAH2	0	0.275252	0.854	0.391	0
VASP	0	0.275203	0.842	0.432	0
PFKFB3	0	0.274746	0.415	0.05	0
FUCA2	0	0.274552	0.705	0.189	0
APOL3	0	0.273471	0.515	0.048	0
MINK1	0	0.273279	0.682	0.206	0
PPIF	0	0.271974	0.56	0.099	0
FBXO7	0	0.27171	0.752	0.197	0
SAMD4A	0	0.271617	0.546	0.069	0
SMARCA5	0	0.271233	0.727	0.189	0
PPP4C	0	0.27088	0.827	0.287	0
LILRB3	0	0.27063	0.72	0.193	0
PTPN1	0	0.270532	0.711	0.196	0
ARHGEF3	0	0.270286	0.585	0.085	0
ADPRHL2	0	0.268906	0.666	0.135	0
SNHG12	0	0.268681	0.558	0.097	0
CLDN23	0	0.268651	0.49	0.056	0
SERPINB9	0	0.267858	0.194	0.02	0
SASH3	0	0.266713	0.714	0.182	0
TNS3	0	0.266656	0.662	0.146	0
SCNM1	0	0.266613	0.719	0.159	0
ARAP1	0	0.266136	0.743	0.214	0
GPI	0	0.266127	0.75	0.238	0
ANXA11	0	0.265896	0.88	0.457	0
TMEM179B	0	0.265827	0.82	0.321	0
SCCPDH	0	0.264977	0.727	0.259	0
NEU1	0	0.264723	0.702	0.181	0
MTHFD2	0	0.264202	0.644	0.174	0
LGALS2	0	0.264036	0.315	0.067	0
DNAJC15	0	0.263984	0.87	0.391	0
CMC2	0	0.263781	0.835	0.317	0
PANK2	0	0.263609	0.637	0.112	0
ICAM1	0	0.263523	0.414	0.06	0
PPP2R1A	0	0.263414	0.745	0.215	0
EDEM2	0	0.263213	0.726	0.245	0
UBE2D2	0	0.26305	0.815	0.27	0
TANK	0	0.26291	0.725	0.209	0
PHF3	0	0.262867	0.709	0.166	0
COX5A	0	0.262773	0.92	0.555	0
LDHA	0	0.262674	0.891	0.481	0
TUBA1A	0	0.261964	0.745	0.346	0
PSMA3	0	0.261744	0.857	0.373	0
TMEM219	0	0.261472	0.917	0.582	0
CALCOCO2	0	0.261393	0.711	0.176	0
PHACTR2	0	0.261198	0.725	0.201	0
REX1BD	0	0.261168	0.874	0.447	0
ETV7	0	0.261095	0.401	0.007	0
DNTTIP1	0	0.261052	0.665	0.124	0
CYTIP	0	0.260733	0.605	0.138	0
HNRNPF	0	0.260661	0.841	0.335	0
DUSP3	0	0.260634	0.691	0.163	0
NOL7	0	0.260118	0.809	0.26	0
SRA1	0	0.259867	0.739	0.2	0
CASP4	0	0.259805	0.847	0.352	0
MRPL43	0	0.259321	0.749	0.207	0
CAPZB	0	0.258867	0.897	0.46	0
MEA1	0	0.258466	0.78	0.232	0
TIMM23	0	0.258111	0.565	0.064	0
NASP	0	0.257734	0.618	0.119	0
SDF4	0	0.257101	0.798	0.254	0
MRPL18	0	0.257093	0.752	0.212	0
ZBED1	0	0.256447	0.518	0.057	0
JMJD1C	0	0.25613	0.78	0.237	0
GOLGB1	0	0.255768	0.659	0.144	0
PSMB2	0	0.255747	0.831	0.335	0
TPR	0	0.255604	0.755	0.218	0
COX16	0	0.255576	0.777	0.208	0
SDF2L1	0	0.255451	0.751	0.278	0
ARHGAP27	0	0.255166	0.554	0.073	0
MRPS22	0	0.254772	0.613	0.094	0
CMTM7	0	0.25474	0.761	0.227	0
CD55	0	0.254663	0.675	0.185	0
PPP1R18	0	0.254273	0.735	0.219	0
CMKLR1	0	0.25425	0.311	0.009	0
BLNK	0	0.254196	0.409	0.034	0
STK17A	0	0.253712	0.494	0.062	0
TPI1	0	0.253291	0.942	0.649	0
CD84	0	0.253052	0.571	0.17	0
VCP	0	0.25286	0.77	0.25	0
BACH1	0	0.252433	0.728	0.214	0
GBP2	0	0.252372	0.725	0.228	0
CDC26	0	0.252111	0.743	0.205	0
VAT1	0	0.252092	0.79	0.394	0
LIMS1	0	0.252022	0.768	0.27	0
MED8	0	0.251978	0.668	0.131	0
ARHGDIA	0	0.251868	0.86	0.365	0
SLC8A1	0	0.251792	0.726	0.203	0
CEP350	0	0.251626	0.683	0.162	0
PPP1R11	0	0.251127	0.692	0.157	0
FNIP2	0	0.250974	0.474	0.124	0
2009-09-01	0	0.250551	0.75	0.233	0
TALDO1	0	0.250377	0.912	0.625	0
TGM1	0	0.250267	0.327	0.003	0
GIMAP7	0	0.250249	0.362	0.053	0
GLDN	0	-0.250005	0.432	0.294	0
SVIL	0	-0.250726	0.51	0.345	0
FTX	0	-0.254241	0.371	0.233	0
IRS2	0	-0.256626	0.276	0.228	0
PHLDA3	0	-0.257573	0.562	0.404	0
NMT1	0	-0.258073	0.702	0.427	0
TNNI2	0	-0.258926	0.532	0.368	0
RBMX	0	-0.259246	0.72	0.437	0
TREM2	0	-0.260244	0.648	0.586	0
IL2RG	0	-0.261199	0.421	0.284	0
NDUFA1	0	-0.261502	0.945	0.857	0
AMFR	0	-0.261739	0.393	0.223	0
ZBTB8OS	0	-0.262599	0.737	0.474	0
CLDN7	0	-0.26445	0.411	0.288	0
SRP14	0	-0.2653	0.971	0.929	0
TCF7L2	0	-0.266462	0.652	0.449	0
COX6C	0	-0.26662	0.95	0.879	0
UBE2W	0	-0.267335	0.354	0.257	0
HPGDS	0	-0.267763	0.279	0.218	0
HIPK2	0	-0.268205	0.531	0.326	0
NDUFA3	0	-0.268252	0.918	0.781	0
OSBPL11	0	-0.268666	0.467	0.301	0
TTC14	0	-0.270496	0.408	0.264	0
LPL	0	-0.271595	0.522	0.367	0
NOP10	0	-0.273149	0.935	0.838	0
EIF3J	0	-0.273234	0.545	0.347	0
RPS28	0	-0.274062	0.996	0.997	0
COX17	0	-0.275084	0.908	0.727	0
VMO1	0	-0.276514	0.656	0.569	0
SKP1	0	-0.276745	0.926	0.802	0
COX7A2	0	-0.2769	0.941	0.847	0
LIPA	0	-0.278431	0.806	0.635	0
AXL	0	-0.280986	0.751	0.505	0
SREK1IP1	0	-0.283583	0.589	0.35	0
CDC42SE1	0	-0.285813	0.5	0.286	0
PCOLCE2	0	-0.289358	0.469	0.346	0
MGST2	0	-0.29059	0.716	0.456	0
TCEAL4	0	-0.294234	0.692	0.442	0
R3HDM2	0	-0.294569	0.195	0.212	0
ARL2	0	-0.294647	0.45	0.302	0
AL035446.1	0	-0.295761	0.31	0.252	0
S100A13	0	-0.295799	0.702	0.534	0
GPX3	0	-0.297256	0.361	0.237	0
RPL36	0	-0.300996	0.992	0.991	0
XIST	0	-0.301181	0.327	0.183	0
RPS26	0	-0.301601	0.964	0.847	0
RDX	0	-0.304568	0.457	0.314	0
MRC1	0	-0.31046	0.746	0.677	0
MRPL33	0	-0.311073	0.772	0.511	0
RPS23	0	-0.311281	0.993	0.993	0
DMAC1	0	-0.31136	0.689	0.451	0
TIMP2	0	-0.311499	0.824	0.632	0
VAMP2	0	-0.312153	0.354	0.29	0
CETN2	0	-0.312369	0.276	0.247	0
PABPC4	0	-0.31406	0.609	0.386	0
BHLHE41	0	-0.315453	0.557	0.415	0
EIF3L	0	-0.318035	0.675	0.474	0
CST3	0	-0.319151	0.965	0.998	0
HSD17B11	0	-0.322042	0.752	0.533	0
CHURC1	0	-0.322995	0.804	0.554	0
CD44	0	-0.325775	0.876	0.79	0
HEXA	0	-0.326699	0.782	0.561	0
CHMP3	0	-0.327009	0.669	0.436	0
FCF1	0	-0.327452	0.249	0.22	0
EEF1G	0	-0.329129	0.534	0.359	0
TCEAL8	0	-0.329159	0.606	0.399	0
HLA-DRB1	0	-0.332968	0.985	1	0
ATP6AP2	0	-0.33393	0.793	0.572	0
HLA-DQB1	0	-0.334045	0.965	0.983	0
POLR2J3.1	0	-0.334512	0.428	0.296	0
LAMTOR5	0	-0.334606	0.864	0.649	0
RPS9	0	-0.335955	0.988	0.984	0
IER3IP1	0	-0.339088	0.351	0.295	0
APOE	0	-0.339221	0.866	0.988	0
UBL5	0	-0.340248	0.953	0.884	0
RSL24D1	0	-0.344181	0.786	0.538	0
ZSCAN16-AS1	0	-0.346766	0.387	0.303	0
TGOLN2	0	-0.347183	0.792	0.562	0
UQCRH	0	-0.347412	0.915	0.802	0
HLA-DMA	0	-0.351508	0.957	0.93	0
RPL41	0	-0.351622	0.999	1	0
MZT2B	0	-0.354712	0.663	0.448	0
CNPY2	0	-0.355552	0.33	0.289	0
C9orf16	0	-0.355642	0.867	0.7	0
LAMTOR4	0	-0.358825	0.901	0.756	0
CPE	0	-0.359628	0.329	0.277	0
ACOT7	0	-0.360449	0.443	0.361	0
AC244090.1	0	-0.363405	0.361	0.309	0
APOC1	0	-0.364606	0.928	0.998	0
LY96	0	-0.365617	0.873	0.71	0
CD63	0	-0.365631	0.929	0.964	0
SNRPB2	0	-0.367375	0.832	0.608	0
N4BP2L2	0	-0.369803	0.826	0.569	0
CPEB4	0	-0.373504	0.485	0.347	0
LINC01827	0	-0.374518	0.113	0.169	0
SLC25A6	0	-0.375062	0.909	0.787	0
PCBP2	0	-0.378141	0.864	0.64	0
RPL18A	0	-0.379748	0.989	0.99	0
RPS19	0	-0.379883	0.998	0.999	0
PFDN5	0	-0.380703	0.982	0.982	0
STMN1	0	-0.385324	0.662	0.572	0
HIGD1A	0	-0.385964	0.288	0.301	0
ATP5MG	0	-0.387856	0.965	0.936	0
AC026369.3	0	-0.38883	0.695	0.569	0
RPS3A	0	-0.389962	0.986	0.979	0
CBX3	0	-0.398596	0.809	0.6	0
ELOB	0	-0.400525	0.955	0.938	0
EIF2S2	0	-0.401261	0.869	0.697	0
HCST	0	-0.403839	0.883	0.818	0
NEDD8	0	-0.411663	0.899	0.764	0
TMA7	0	-0.415483	0.956	0.903	0
CDC42	0	-0.418141	0.93	0.774	0
MSR1	0	-0.418506	0.872	0.801	0
RPS15	0	-0.419783	0.996	0.996	0
TMSB4X	0	-0.420044	1	1	0
LDHB	0	-0.420298	0.754	0.631	0
RPS13	0	-0.421588	0.992	0.991	0
RPL32	0	-0.421847	0.996	0.996	0
GMFG	0	-0.42311	0.909	0.82	0
SEC11A	0	-0.428468	0.877	0.729	0
CSNK2B	0	-0.434179	0.579	0.45	0
CD302	0	-0.435428	0.679	0.526	0
DYNC1I2	0	-0.438062	0.641	0.471	0
MRPL23	0	-0.439078	0.331	0.339	0
EIF1	0	-0.439491	0.984	0.984	0
SEC62	0	-0.44008	0.873	0.74	0
ATP5F1E	0	-0.443382	0.995	0.993	0
RPL11	0	-0.447198	0.996	0.997	0
RPL6	0	-0.449165	0.981	0.975	0
CHP1	0	-0.449562	0.475	0.393	0
NDUFA4	0	-0.449798	0.948	0.917	0
ID2	0	-0.450643	0.398	0.399	0
PSMA1	0	-0.45071	0.604	0.462	0
ARPC4	0	-0.452326	0.497	0.414	0
ATP1B1	0	-0.45577	0.688	0.512	0
JUND	0	-0.456407	0.61	0.385	0
MT-CO1	0	-0.459797	0.966	0.997	0
RPS14	0	-0.460188	0.995	0.995	0
NDUFA7	0	-0.46593	0.429	0.385	0
CTSS	0	-0.467849	0.962	0.976	0
IFI27L2	0	-0.469473	0.726	0.551	0
CHMP4A	0	-0.471351	0.318	0.354	0
RPS4X	0	-0.473158	0.987	0.987	0
UQCRQ	0	-0.475253	0.911	0.82	0
ATP5ME	0	-0.484751	0.932	0.856	0
CTNNB1	0	-0.493335	0.733	0.467	0
COX7C	0	-0.496934	0.966	0.956	0
RPS5	0	-0.50899	0.974	0.968	0
TBCA	0	-0.512301	0.899	0.774	0
HLA-DPB1	0	-0.513454	0.985	0.995	0
BLOC1S1	0	-0.514007	0.824	0.673	0
MINOS1	0	-0.521991	0.853	0.713	0
RPL12	0	-0.526377	0.994	0.994	0
VKORC1	0	-0.526981	0.368	0.401	0
SMIM30	0	-0.527099	0.513	0.465	0
RPL4	0	-0.527599	0.941	0.899	0
NAP1L1	0	-0.529177	0.832	0.702	0
LGALS1	0	-0.533167	0.96	0.971	0
COMMD6	0	-0.535756	0.929	0.891	0
FBP1	0	-0.537367	0.827	0.842	0
DSTN	0	-0.542193	0.676	0.569	0
SMIM25	0	-0.544715	0.835	0.789	0
GCHFR	0	-0.545821	0.819	0.857	0
CLEC12A	0	-0.545877	0.689	0.604	0
RPL39	0	-0.548985	0.996	0.997	0
CEBPB	0	-0.550127	0.84	0.802	0
RPL22	0	-0.550165	0.979	0.976	0
FOLR3	0	-0.550665	0.309	0.251	0
C6orf48	0	-0.558422	0.44	0.439	0
TOMM7	0	-0.55988	0.936	0.908	0
FABP4	0	-0.562682	0.744	0.947	0
DPYSL2	0	-0.563324	0.636	0.524	0
PPP1CB	0	-0.56616	0.645	0.498	0
RPS8	0	-0.5718	0.995	0.993	0
RPL35A	0	-0.571912	0.986	0.989	0
COPS9	0	-0.575191	0.801	0.676	0
UBB	0	-0.576922	0.961	0.968	0
C1orf56	0	-0.581619	0.025	0.243	0
RPL5	0	-0.585924	0.957	0.938	0
MALAT1	0	-0.587516	0.936	0.996	0
MT-CYB	0	-0.588942	0.945	0.963	0
CD9	0	-0.590765	0.849	0.844	0
RPL13	0	-0.593022	0.993	0.996	0
CCNI	0	-0.596274	0.836	0.694	0
RPL10	0	-0.600113	0.997	0.998	0
PET100	0	-0.602597	0.857	0.738	0
EVI2B	0	-0.602846	0.766	0.619	0
S100A4	0	-0.605411	0.933	0.987	0
HNRNPH1	0	-0.606723	0.535	0.446	0
TSPO	0	-0.610403	0.918	0.943	0
LST1	0	-0.616619	0.907	0.913	0
PSMA7	0	-0.616676	0.943	0.928	0
SCD	0	-0.623067	0.714	0.675	0
RPL9	0	-0.630274	0.981	0.982	0
UBA52	0	-0.643652	0.985	0.985	0
UQCR11	0	-0.644185	0.952	0.932	0
RPL15	0	-0.652429	0.989	0.99	0
RPS2	0	-0.661608	0.992	0.993	0
RPS25	0	-0.669398	0.989	0.99	0
NEAT1	0	-0.682864	0.892	0.875	0
LTA4H	0	-0.691465	0.831	0.873	0
AC020656.1	0	-0.691509	0.513	0.435	0
RPL10A	0	-0.692647	0.952	0.957	0
RPL3	0	-0.701699	0.968	0.975	0
CALM2	0	-0.701964	0.949	0.95	0
RPS15A	0	-0.704937	0.989	0.995	0
RPS27	0	-0.706835	0.997	0.999	0
RPL37A	0	-0.71301	0.989	0.995	0
ATP5MPL	0	-0.719532	0.92	0.899	0
CKLF	0	-0.728448	0.713	0.673	0
UQCRB	0	-0.73391	0.941	0.926	0
VSIG4	0	-0.738193	0.731	0.81	0
PSMA2	0	-0.753778	0.352	0.507	0
ESRRA	0	-0.766858	0.203	0.408	0
EIF3E	0	-0.78905	0.809	0.749	0
HLA-DRA	0	-0.794013	0.995	1	0
RPS16	0	-0.794707	0.981	0.988	0
POLR2L	0	-0.797137	0.87	0.841	0
RPS27A	0	-0.799606	0.99	0.996	0
TFRC	0	-0.800902	0.656	0.691	0
RPS18	0	-0.815385	0.991	0.997	0
ARL6IP1	0	-0.818822	0.767	0.732	0
MT-ATP6	0	-0.819601	0.934	0.952	0
RPL23A	0	-0.819647	0.981	0.988	0
NDUFA13	0	-0.834515	0.844	0.814	0
RPS6	0	-0.839592	0.98	0.99	0
NDUFC2	0	-0.84325	0.298	0.538	0
RPL35	0	-0.847705	0.985	0.994	0
NDUFB1	0	-0.847747	0.917	0.925	0
MT-ND3	0	-0.878847	0.948	0.992	0
ATP5PO	0	-0.904311	0.419	0.603	0
ALOX5AP	0	-0.909507	0.814	0.954	0
RPL27	0	-0.911279	0.969	0.979	0
RPS11	0	-0.917344	0.954	0.966	0
NDUFB8	0	-0.98583	0.242	0.585	0
RPL38	0	-0.987281	0.976	0.99	0
RPL34	0	-0.991925	0.994	0.998	0
MT-ND2	0	-1.02279	0.937	0.994	0
TMBIM4	0	-1.02341	0.651	0.704	0
RPLP2	0	-1.0244	0.987	0.997	0
NDUFA11	0	-1.1039	0.416	0.683	0
RPL26	0	-1.10892	0.979	0.994	0
RPS29	0	-1.11069	0.989	0.998	0
CD52	0	-1.13201	0.845	0.959	0
MT-CO3	0	-1.18505	0.951	0.996	0
RPL23	0	-1.24435	0.902	0.952	0
RPL7	0	-1.30911	0.928	0.965	0
SNHG25	0	-1.31855	0.032	0.609	0
RPL31	0	-1.33785	0.961	0.985	0
CSTA	0	-1.3762	0.795	0.903	0
MT-ND4	0	-1.41253	0.917	0.99	0
RETN	0	-1.4691	0.563	0.847	0
LYZ	0	-1.56538	0.927	0.998	0
RPL36A	0	-1.56571	0.924	0.979	0
RPL21	0	-1.60715	0.977	0.999	0
RPL27A	0	-1.61022	0.957	0.991	0
RPL17	0	-1.61562	0.918	0.968	0
RPL13A	0	-1.64596	0.966	0.995	0
RPS20	0	-1.71908	0.948	0.993	0
CRIP1	0	-1.90507	0.743	0.883	0
RPS10	0	-2.13735	0.537	0.946	0
RPS17	0	-2.24871	0.697	0.966	0
GPD1	3.23711811155185e-320	-0.347536	0.304	0.334	7.6855658204464e-316
CALM1	5.73807841080024e-320	0.363361	0.952	0.734	1.36233457629219e-315
SNX10	4.34491210265709e-319	0.411875	0.917	0.688	1.03156903141285e-314
APLP2	1.2155279695748e-317	-0.32888	0.872	0.831	2.88590650536449e-313
ACTB	8.82360406229476e-314	0.422133	0.999	0.991	0
CAMP	0	-0.281754	0.203	0.166	9.7792e-305
TAGLN2	4.39862e-308	0.337708	0.94	0.701	1.04432e-303
S100A9	2.77841e-307	-0.294875	0.864	0.92	6.59651e-303
MIR4458HG	3.17757e-305	-0.285285	0.1	0.161	7.54418e-301
PPIA	6.59849e-305	0.252776	0.988	0.933	1.56661e-300
PARL	9.04284e-304	-0.272705	0.125	0.193	2.14695e-299
TREM1	2.36774e-301	-0.264976	0.764	0.701	5.62149e-297
NR4A3	4.38007e-301	0.313218	0.148	0.009	1.03992e-296
CCL3L1	1.20037e-297	0.514055	0.217	0.037	2.84991e-293
INHBA	1.67352e-294	-0.650931	0.354	0.488	3.97328e-290
ARPC1A	3.79416e-293	-0.288837	0.118	0.193	9.00809e-289
SERPINA1	6.10784e-291	0.358048	0.913	0.928	1.45012e-286
MT1M	1.77566e-281	0.595644	0.146	0.011	4.21578e-277
RPS4Y1	2.44256e-277	-0.284231	0.463	0.442	5.79913e-273
PLAC8	1.65753e-268	-0.308842	0.436	0.373	3.9353e-264
RPS3	1.16176e-264	-0.27105	0.99	0.984	2.75825e-260
CCL4	1.26009e-263	1.246	0.257	0.074	2.9917e-259
NPC2	3.74898e-244	-0.302183	0.952	0.935	8.90083e-240
SRGN	8.7787e-243	0.370969	0.964	0.9	2.08424e-238
RPL24	1.76901e-241	-0.253486	0.972	0.938	4.19999e-237
ATP6V1F	1.15055e-235	0.281243	0.964	0.8	2.73164e-231
MT1G	1.13634e-234	0.9098	0.196	0.038	2.69791e-230
PHKG1	1.15794e-233	-0.31185	0.008	0.147	2.74917e-229
RPS24	1.8456e-233	-0.252091	0.995	0.992	4.38183e-229
MT1E	9.3213e-233	0.49404	0.241	0.069	2.21306e-228
HEXB	4.85602e-226	0.270594	0.883	0.65	1.15292e-221
MARCO	6.42285e-224	-0.387215	0.803	0.926	1.52491e-219
CTSD	4.22256e-221	-0.310656	0.909	0.979	1.00252e-216
RPLP0	6.01119e-209	0.297266	0.982	0.907	1.42718e-204
LIMD2	1.52884e-208	0.271434	0.157	0.025	3.62978e-204
CXCL9	1.83735e-206	0.677455	0.145	0.022	4.36223e-202
ANXA5	2.13365e-190	0.285184	0.952	0.828	5.06571e-186
TXN	7.2865e-181	0.39417	0.951	0.829	1.72996e-176
FABP5	3.22704e-172	0.330844	0.934	0.856	7.66164e-168
IGF1	3.08447e-170	-0.475429	0.068	0.19	7.32315e-166
LGALS3BP	1.57884e-168	0.292543	0.869	0.756	3.74847e-164
MT-ND1	5.33311e-166	-0.347932	0.943	0.972	1.26619e-161
APOC2	1.55187e-149	-0.543589	0.236	0.243	3.68446e-145
CFD	1.33537e-141	-0.32232	0.827	0.809	3.17045e-137
HAMP	9.2476e-135	0.367518	0.121	0.029	2.19557e-130
CES1	8.70663e-90	0.297028	0.765	0.653	2.06713e-85
FABP3	7.63331e-81	-0.284256	0.06	0.101	1.8123e-76

## Sheet: MNP_severe_vs_healthy 
	p_val	avg_logFC	pct.1	pct.2	p_val_adj
CCL2	0	4.92923	0.935	0.016	0
CCL8	0	4.04345	0.738	0.001	0
CXCL10	0	3.73064	0.82	0.034	0
CCL4L2	0	3.10331	0.672	0.103	0
RSAD2	0	3.05561	0.905	0.034	0
CCL3L1	0	3.02843	0.724	0.037	0
IFITM1	0	3.01953	0.932	0.009	0
CCL4	0	3.01209	0.666	0.074	0
IFITM3	0	3.0065	0.994	0.519	0
CCL7	0	3.00038	0.632	0.001	0
IL1RN	0	2.82964	0.875	0.161	0
ISG15	0	2.81768	0.985	0.57	0
CCL3	0	2.81746	0.853	0.091	0
APOBEC3A	0	2.76714	0.785	0.008	0
TNFSF10	0	2.57907	0.835	0.12	0
SPP1	0	2.51307	0.445	0.028	0
IFIT2	0	2.49072	0.871	0.237	0
ISG20	0	2.4844	0.866	0.024	0
IFIT1	0	2.4313	0.848	0.16	0
IFIT3	0	2.38153	0.917	0.32	0
MX1	0	2.24046	0.904	0.241	0
IFITM2	0	2.15988	0.92	0.149	0
TAOK1	0	2.13818	0.948	0.191	0
KLF6	0	2.10637	0.964	0.415	0
CXCL8	0	2.09448	0.504	0.026	0
MT2A	0	2.08187	0.962	0.601	0
GBP1	0	2.0801	0.889	0.224	0
CTSL	0	2.06717	0.961	0.781	0
SAT1	0	2.06561	0.996	0.889	0
VAMP5	0	2.05067	0.862	0.155	0
MT-ATP8	0	2.02888	0.848	0.137	0
SOD2	0	1.93648	0.883	0.303	0
ATP6V0C	0	1.92885	0.817	0.015	0
MAFB	0	1.92749	0.83	0.199	0
CXCL11	0	1.91795	0.478	0.01	0
C15orf48	0	1.91499	0.862	0.31	0
NFKBIA	0	1.90996	0.848	0.287	0
HSPA1A	0	1.90313	0.603	0.341	0
HSPA6	0	1.89903	0.256	0.032	0
IDO1	0	1.88763	0.568	0.004	0
SGK1	0	1.8591	0.825	0.217	0
S100A8	0	1.84204	0.852	0.787	0
S100A12	0	1.81373	0.396	0.002	0
TIMP1	0	1.79326	0.892	0.616	0
NINJ1	0	1.78884	0.776	0.11	0
H3F3B	0	1.78561	0.99	0.792	0
MTRNR2L12	0	1.76646	0.643	0.006	0
DNAJB1	0	1.73409	0.416	0.131	0
IRF7	0	1.69904	0.838	0.163	0
ZFP36	0	1.69829	0.826	0.266	0
GBP5	0	1.68738	0.716	0.046	0
IFI27	0	1.67635	0.86	0.482	0
HSPA1B	0	1.66046	0.355	0.095	0
TYMP	0	1.6292	0.971	0.732	0
DEFB1	0	1.61168	0.624	0.167	0
MT-ND4L	0	1.6001	0.904	0.491	0
IFI30	0	1.59756	0.919	0.608	0
CTSB	0	1.59418	0.972	0.868	0
WARS	0	1.59039	0.787	0.3	0
BCL2A1	0	1.58484	0.924	0.552	0
TNFSF13B	0	1.57427	0.857	0.345	0
SERPINB2	0	1.57406	0.126	0	0
MX2	0	1.55245	0.777	0.129	0
DUSP6	0	1.54347	0.655	0.108	0
CALHM6	0	1.52017	0.662	0.088	0
CCR1	0	1.50551	0.767	0.155	0
RNF213	0	1.49687	0.881	0.399	0
MARCKS	0	1.49012	0.719	0.106	0
NCF1	0	1.4775	0.753	0.303	0
FCN1	0	1.47483	0.658	0.116	0
IER3	0	1.47331	0.58	0.074	0
TAP1	0	1.44112	0.778	0.105	0
PLEK	0	1.43609	0.849	0.438	0
GCH1	0	1.41799	0.645	0.026	0
HERC5	0	1.41575	0.718	0.174	0
FOS	0	1.41436	0.845	0.329	0
GBP4	0	1.39621	0.709	0.143	0
CDKN1A	0	1.39028	0.776	0.167	0
NAMPT	0	1.37944	0.867	0.414	0
LYN	0	1.36306	0.81	0.27	0
TPM4	0	1.36257	0.813	0.298	0
HES4	0	1.36174	0.485	0.002	0
ATF5	0	1.3595	0.647	0.064	0
EMP1	0	1.34961	0.598	0.045	0
SDS	0	1.34771	0.403	0.016	0
SLAMF7	0	1.33326	0.533	0.011	0
UBE2L6	0	1.33191	0.842	0.318	0
DUSP1	0	1.33104	0.878	0.267	0
IER2	0	1.32699	0.674	0.147	0
ATF3	0	1.29501	0.574	0.044	0
STAT1	0	1.28637	0.833	0.364	0
LGMN	0	1.27951	0.42	0.13	0
PPP1R15A	0	1.27461	0.706	0.166	0
IFI44L	0	1.27259	0.771	0.192	0
EPSTI1	0	1.26657	0.822	0.315	0
DDX58	0	1.26598	0.612	0.057	0
IFIH1	0	1.25402	0.679	0.114	0
CYP1B1	0	1.24166	0.315	0.008	0
HIF1A	0	1.23209	0.718	0.166	0
IRF1	0	1.23126	0.677	0.201	0
CMPK2	0	1.22541	0.653	0.078	0
ACSL1	0	1.21086	0.706	0.215	0
PLSCR1	0	1.20686	0.869	0.421	0
SOCS1	0	1.19818	0.46	0.024	0
RGL1	0	1.19685	0.598	0.008	0
LAP3	0	1.19236	0.852	0.406	0
CD300E	0	1.19028	0.448	0.006	0
IL1R2	0	1.18664	0.405	0.003	0
JUNB	0	1.18599	0.794	0.288	0
SLC25A37	0	1.18371	0.543	0.077	0
SRGN	0	1.18313	0.987	0.9	0
PIM3	0	1.18312	0.634	0.081	0
JUN	0	1.17156	0.768	0.354	0
NME2	0	1.16567	0.686	0.137	0
LCP2	0	1.16292	0.716	0.203	0
ANKRD22	0	1.16095	0.52	0.007	0
XAF1	0	1.15981	0.736	0.197	0
IL4I1	0	1.15138	0.559	0.039	0
OAS3	0	1.14789	0.658	0.102	0
PSMB9	0	1.14525	0.865	0.508	0
FNIP2	0	1.13618	0.647	0.124	0
RNASE1	0	1.13254	0.291	0.029	0
OASL	0	1.13193	0.731	0.254	0
CD48	0	1.12698	0.639	0.106	0
HMOX1	0	1.12369	0.642	0.379	0
PTPRE	0	1.10991	0.653	0.185	0
OAS1	0	1.10596	0.758	0.325	0
IFI35	0	1.10396	0.736	0.267	0
G0S2	0	1.10021	0.212	0.007	0
FOSB	0	1.09392	0.499	0.036	0
CXCL9	0	1.09324	0.226	0.022	0
TNFAIP3	0	1.09267	0.558	0.102	0
UBC	0	1.09204	0.943	0.752	0
DYNLT1	0	1.08887	0.835	0.452	0
S100A9	0	1.0832	0.877	0.92	0
HSPH1	0	1.08302	0.453	0.235	0
LILRB4	0	1.08133	0.664	0.179	0
DDX60L	0	1.07624	0.703	0.211	0
PLA2G7	0	1.07622	0.495	0.038	0
GNG5	0	1.0712	0.96	0.736	0
HLA-E	0	1.06661	0.957	0.761	0
OAS2	0	1.06114	0.7	0.194	0
ALDOA	0	1.06071	0.749	0.335	0
NAPA	0	1.05592	0.743	0.249	0
GADD45B	0	1.05407	0.576	0.156	0
AC015912.3	0	1.04819	0.459	0.021	0
CLU	0	1.04117	0.422	0.003	0
LHFPL2	0	1.02779	0.606	0.101	0
CCRL2	0	1.02726	0.596	0.165	0
B4GALT5	0	1.02665	0.605	0.106	0
HPSE	0	1.01875	0.473	0.037	0
MGAT1	0	1.01784	0.788	0.365	0
SPHK1	0	1.0162	0.537	0.005	0
LILRA5	0	1.00965	0.472	0.042	0
BAZ1A	0	1.00801	0.679	0.222	0
HAVCR2	0	1.00481	0.651	0.182	0
TAGAP	0	1.00234	0.507	0.038	0
CXCL2	0	0.999241	0.324	0.065	0
GAPDH	0	0.999174	0.959	0.861	0
USP18	0	0.995294	0.538	0.042	0
HAMP	0	0.994483	0.2	0.029	0
SMCHD1	0	0.988278	0.598	0.128	0
TLR2	0	0.983272	0.534	0.052	0
VCAN	0	0.982073	0.376	0.068	0
PHLDA2	0	0.976374	0.461	0.06	0
SAMD9L	0	0.975071	0.701	0.278	0
PIM1	0	0.97268	0.5	0.112	0
GLUL	0	0.967168	0.939	0.847	0
PARP14	0	0.959368	0.725	0.282	0
RARRES3	0	0.95925	0.602	0.19	0
CREM	0	0.95654	0.506	0.067	0
FYB1	0	0.955835	0.733	0.341	0
STAT2	0	0.955526	0.663	0.189	0
SLC2A3	0	0.949607	0.495	0.082	0
CALM1	0	0.949557	0.928	0.734	0
SAMD9	0	0.947846	0.58	0.137	0
NT5C3A	0	0.944227	0.626	0.199	0
TXN	0	0.941595	0.924	0.829	0
LY6E	0	0.941481	0.956	0.786	0
ACTB	0	0.941248	0.995	0.991	0
CEBPD	0	0.940666	0.531	0.146	0
AQP9	0	0.940176	0.601	0.145	0
PLAUR	0	0.939941	0.852	0.637	0
SLC39A8	0	0.937526	0.378	0.02	0
IL10RA	0	0.932618	0.586	0.128	0
MXD1	0	0.928103	0.441	0.047	0
OPTN	0	0.926373	0.558	0.1	0
IFI6	0	0.925746	0.948	0.781	0
HMGA1	0	0.919623	0.594	0.145	0
LILRB2	0	0.918715	0.54	0.094	0
HSP90AA1	0	0.915432	0.926	0.882	0
CFLAR	0	0.913335	0.685	0.258	0
SERPINB9	0	0.911996	0.412	0.02	0
RNF19B	0	0.911772	0.495	0.062	0
SOCS3	0	0.911675	0.461	0.045	0
GBP2	0	0.911056	0.651	0.228	0
IFI44	0	0.908506	0.643	0.184	0
CD38	0	0.907963	0.439	0.01	0
SQSTM1	0	0.898883	0.796	0.523	0
DRAM1	0	0.897299	0.551	0.149	0
IFNGR2	0	0.893881	0.657	0.267	0
HSPB1	0	0.892114	0.7	0.793	0
GK	0	0.887897	0.629	0.222	0
ATP6V1G1	0	0.887062	0.882	0.613	0
MCL1	0	0.878655	0.801	0.401	0
TCIRG1	0	0.875833	0.703	0.264	0
ICAM1	0	0.868019	0.489	0.06	0
DEK	0	0.867349	0.764	0.388	0
CD83	0	0.863732	0.619	0.286	0
ZFP36L1	0	0.86325	0.557	0.244	0
RAB20	0	0.86207	0.548	0.123	0
ZNFX1	0	0.860181	0.572	0.137	0
CBWD2	0	0.854247	0.512	0.064	0
RIPK2	0	0.851672	0.514	0.081	0
MT1X	0	0.838808	0.285	0.085	0
IFI16	0	0.837929	0.75	0.388	0
ADM	0	0.836281	0.352	0.002	0
CD69	0	0.833083	0.354	0.052	0
PML	0	0.832599	0.541	0.096	0
KLF2	0	0.829287	0.423	0.083	0
SIGLEC1	0	0.82801	0.605	0.19	0
FLOT1	0	0.82796	0.671	0.271	0
PLEKHO1	0	0.826571	0.513	0.088	0
LIMS1	0	0.826442	0.652	0.27	0
LILRB1	0	0.82525	0.523	0.143	0
MPP1	0	0.825227	0.622	0.218	0
NMI	0	0.821883	0.603	0.174	0
UPP1	0	0.818832	0.748	0.436	0
SAMSN1	0	0.813285	0.518	0.161	0
BAG3	0	0.810235	0.193	0.03	0
SCARB2	0	0.80739	0.723	0.356	0
KLF4	0	0.806561	0.518	0.166	0
TSC22D3	0	0.80485	0.608	0.246	0
CKAP4	0	0.79495	0.431	0.04	0
FPR1	0	0.78314	0.565	0.268	0
ELF1	0	0.779563	0.63	0.274	0
CD163	0	0.779168	0.697	0.506	0
EIF2AK2	0	0.776387	0.637	0.245	0
NEAT1	0	0.776103	0.959	0.875	0
FFAR2	0	0.772356	0.28	0.007	0
FGR	0	0.770573	0.653	0.314	0
INSIG1	0	0.769762	0.334	0.08	0
PSMA6	0	0.768967	0.661	0.266	0
CD274	0	0.767637	0.446	0.078	0
FKBP4	0	0.767167	0.317	0.094	0
FGL2	0	0.766721	0.484	0.101	0
ANPEP	0	0.763619	0.484	0.15	0
P2RX7	0	0.763151	0.468	0.104	0
GNA13	0	0.762095	0.522	0.126	0
ADAR	0	0.758931	0.69	0.289	0
RALA	0	0.755286	0.46	0.103	0
GRINA	0	0.753223	0.809	0.535	0
NECTIN2	0	0.751594	0.485	0.064	0
SH3BGRL3	0	0.748853	0.985	0.965	0
TGFB1	0	0.748284	0.669	0.299	0
CLEC4E	0	0.744455	0.351	0.067	0
HIST2H2AA4	0	0.743512	0.322	0.001	0
SP110	0	0.742695	0.662	0.324	0
MMP19	0	0.741221	0.32	0.086	0
C19orf66	0	0.73945	0.501	0.099	0
ZC3HAV1	0	0.735023	0.495	0.145	0
RGS1	0	0.733591	0.206	0.056	0
HSPA8	0	0.733162	0.788	0.675	0
SRGAP2	0	0.733132	0.437	0.055	0
EMP3	0	0.733053	0.883	0.727	0
XRN1	0	0.73224	0.504	0.121	0
HIST1H2AC	0	0.731079	0.284	0.031	0
SSB	0	0.730168	0.741	0.477	0
ARL8B	0	0.729238	0.631	0.251	0
RBMS1	0	0.729063	0.63	0.27	0
TPM3	0	0.726594	0.851	0.605	0
ATP2B1-AS1	0	0.722777	0.379	0.069	0
TFEC	0	0.719204	0.621	0.247	0
LILRB3	0	0.719144	0.56	0.193	0
CORO1A	0	0.71856	0.434	0.069	0
HELZ2	0	0.713562	0.421	0.034	0
PHF11	0	0.713262	0.557	0.176	0
CSF2RB	0	0.71075	0.488	0.172	0
HM13	0	0.709702	0.56	0.186	0
ANXA2R	0	0.709193	0.262	0.018	0
HSPE1	0	0.708852	0.625	0.546	0
HSPA5	0	0.707901	0.567	0.382	0
GIMAP4	0	0.706688	0.543	0.216	0
IER5	0	0.705889	0.339	0.205	0
SUB1	0	0.705213	0.823	0.566	0
ATG3	0	0.704349	0.648	0.299	0
SLC38A2	0	0.703473	0.477	0.143	0
RHOB	0	0.702604	0.468	0.194	0
ADGRE5	0	0.702554	0.577	0.28	0
STX11	0	0.699918	0.55	0.209	0
IL27	0	0.699363	0.355	0.021	0
CLIC1	0	0.698621	0.935	0.826	0
IL1B	0	0.698006	0.214	0.118	0
PNRC1	0	0.694968	0.647	0.389	0
GALM	0	0.694618	0.395	0.047	0
ETV6	0	0.6931	0.478	0.116	0
TNFAIP6	0	0.689544	0.295	0.042	0
LMNB1	0	0.689238	0.354	0.019	0
DTX3L	0	0.689008	0.522	0.154	0
NADK	0	0.688766	0.501	0.119	0
APOL6	0	0.688242	0.679	0.353	0
ELOC	0	0.686327	0.728	0.452	0
HSPD1	0	0.684314	0.465	0.34	0
PPIF	0	0.682675	0.399	0.099	0
C3AR1	0	0.682292	0.472	0.119	0
GNB2	0	0.677394	0.764	0.465	0
FNDC3B	0	0.676958	0.639	0.3	0
PARP9	0	0.676558	0.581	0.212	0
ACOT9	0	0.675818	0.508	0.15	0
MS4A6A	0	0.672174	0.642	0.38	0
CYTOR	0	0.671019	0.432	0.121	0
PARP12	0	0.670168	0.517	0.15	0
CYSTM1	0	0.669909	0.606	0.265	0
PSMB10	0	0.668822	0.644	0.315	0
MYOF	0	0.667451	0.514	0.173	0
TNF	0	0.666252	0.25	0.036	0
MCUB	0	0.665424	0.528	0.173	0
MTHFD2	0	0.664183	0.52	0.174	0
TGFBI	0	0.664063	0.575	0.351	0
HLA-B	0	0.662634	0.996	0.989	0
MAP3K8	0	0.659306	0.452	0.13	0
KLF10	0	0.658294	0.406	0.113	0
GRB2	0	0.655265	0.807	0.561	0
EREG	0	0.655093	0.261	0.021	0
IL15RA	0	0.654743	0.39	0.013	0
RGS2	0	0.653911	0.26	0.026	0
METTL7B	0	0.650789	0.198	0	0
HLA-C	0	0.648919	0.989	0.966	0
CLEC5A	0	0.648019	0.314	0.051	0
PTAFR	0	0.647577	0.535	0.216	0
NBN	0	0.646026	0.451	0.149	0
STAT3	0	0.644158	0.56	0.201	0
TNFRSF1B	0	0.642966	0.457	0.13	0
RBCK1	0	0.642888	0.545	0.188	0
DUSP2	0	0.641854	0.209	0.015	0
RELB	0	0.641346	0.398	0.028	0
SERTAD1	0	0.641288	0.421	0.081	0
NFKBIZ	0	0.641073	0.415	0.111	0
PSME2	0	0.639896	0.866	0.709	0
PARP10	0	0.638856	0.467	0.117	0
PPIB	0	0.638073	0.741	0.55	0
ARF1	0	0.636526	0.715	0.416	0
CCNL1	0	0.635064	0.646	0.31	0
SNX6	0	0.634995	0.631	0.311	0
PCBP1	0	0.633291	0.811	0.575	0
ACTG1	0	0.633163	0.92	0.831	0
RIN2	0	0.632845	0.448	0.167	0
GMPR	0	0.631564	0.417	0.076	0
FPR2	0	0.631124	0.352	0.057	0
LYSMD2	0	0.630566	0.537	0.221	0
SLC31A2	0	0.629353	0.585	0.282	0
S100A10	0	0.629089	0.963	0.928	0
EGR2	0	0.628679	0.39	0.146	0
BST2	0	0.628459	0.791	0.57	0
DMXL2	0	0.628284	0.52	0.197	0
SELL	0	0.627815	0.268	0.007	0
PPP1R18	0	0.626529	0.563	0.219	0
DSE	0	0.624904	0.541	0.205	0
MT-ND6	0	0.622039	0.5	0.242	0
P2RX4	0	0.61998	0.55	0.235	0
DNAJA4	0	0.619314	0.172	0.045	0
PFKFB3	0	0.617375	0.351	0.05	0
ATP6V1B2	0	0.617064	0.751	0.485	0
AREG	0	0.616599	0.165	0.011	0
LACTB	0	0.615408	0.625	0.315	0
UBE2J1	0	0.613843	0.52	0.191	0
KIAA1551	0	0.612348	0.374	0.12	0
MOB1A	0	0.610654	0.739	0.431	0
BACH1	0	0.60971	0.507	0.214	0
STAB1	0	0.609026	0.284	0.006	0
LGALS9	0	0.605844	0.731	0.481	0
ZFAND2A	0	0.604015	0.244	0.069	0
AKIRIN2	0	0.603749	0.54	0.229	0
RBM47	0	0.602971	0.618	0.312	0
SGTB	0	0.602469	0.325	0.029	0
CNDP2	0	0.601163	0.598	0.274	0
CSRNP1	0	0.600733	0.357	0.037	0
ARID5A	0	0.597898	0.423	0.111	0
CD40	0	0.59782	0.439	0.146	0
RGS10	0	0.595486	0.665	0.378	0
PTGER2	0	0.595258	0.325	0.017	0
TRIB1	0	0.594485	0.342	0.066	0
RNASE2	0	0.591945	0.288	0.012	0
CD36	0	0.591744	0.362	0.089	0
PSTPIP2	0	0.591711	0.349	0.041	0
SQOR	0	0.590902	0.644	0.335	0
RAB5IF	0	0.590778	0.69	0.445	0
WIPF1	0	0.590409	0.583	0.258	0
IL6R	0	0.590251	0.357	0.037	0
NEXN	0	0.589491	0.358	0.09	0
TMEM123	0	0.58933	0.686	0.376	0
TCN2	0	0.587064	0.461	0.149	0
DRAP1	0	0.585724	0.78	0.535	0
SLC43A2	0	0.585616	0.455	0.158	0
ITGAX	0	0.584719	0.534	0.257	0
OGFR	0	0.583772	0.538	0.224	0
SP100	0	0.583695	0.586	0.277	0
CXCL1	0	0.58346	0.11	0.005	0
JAK1	0	0.581957	0.569	0.252	0
RHOA	0	0.58042	0.904	0.759	0
USP15	0	0.578755	0.537	0.215	0
MIR4435-2HG	0	0.578162	0.376	0.099	0
CREG1	0	0.577416	0.657	0.437	0
ZNF267	0	0.576692	0.376	0.064	0
SLC3A2	0	0.575086	0.569	0.31	0
HSBP1	0	0.574833	0.761	0.506	0
GABARAP	0	0.574673	0.934	0.857	0
METRNL	0	0.57462	0.412	0.125	0
TMSB10	0	0.572814	0.999	1	0
PHLDA1	0	0.572696	0.237	0.045	0
UBR4	0	0.571254	0.411	0.102	0
ARID5B	0	0.570793	0.324	0.023	0
SPTLC2	0	0.568649	0.398	0.079	0
HESX1	0	0.568437	0.312	0.006	0
ITGA5	0	0.568273	0.445	0.146	0
TUBA1C	0	0.567936	0.526	0.255	0
UBE2D3	0	0.564889	0.81	0.573	0
CALM3	0	0.563046	0.658	0.39	0
SERPINH1	0	0.561965	0.148	0.029	0
LAIR1	0	0.561416	0.659	0.429	0
TRIM22	0	0.560026	0.636	0.338	0
PIK3AP1	0	0.55985	0.537	0.245	0
ZYX	0	0.558945	0.638	0.377	0
FERMT3	0	0.557243	0.594	0.306	0
RRAGC	0	0.556752	0.437	0.138	0
NRROS	0	0.555855	0.363	0.049	0
SERPINB1	0	0.555516	0.656	0.473	0
H1F0	0	0.552435	0.236	0.038	0
EZR	0	0.55198	0.465	0.192	0
CYTH1	0	0.551357	0.5	0.196	0
CHST11	0	0.549667	0.391	0.076	0
ARF6	0	0.547566	0.667	0.42	0
SNX10	0	0.547486	0.782	0.688	0
CBR1	0	0.546979	0.517	0.256	0
BAG1	0	0.546265	0.493	0.205	0
ATOX1	0	0.545993	0.811	0.689	0
OTUD1	0	0.545786	0.356	0.119	0
MAP1LC3B	0	0.544813	0.69	0.44	0
LITAF	0	0.543422	0.83	0.709	0
TANK	0	0.542112	0.508	0.209	0
AC007952.4	0	0.540739	0.25	0.027	0
TNFRSF14	0	0.537933	0.501	0.198	0
RAB10	0	0.537166	0.666	0.39	0
MIF	0	0.536827	0.755	0.58	0
PSMB8	0	0.533839	0.688	0.442	0
ARFGAP3	0	0.533326	0.378	0.109	0
DUSP5	0	0.533228	0.269	0.01	0
RNASEK	0	0.5305	0.443	0.122	0
TMEM50A	0	0.530137	0.753	0.511	0
ETS2	0	0.529643	0.365	0.134	0
SH3GLB1	0	0.526635	0.635	0.375	0
FPR3	0	0.526565	0.347	0.167	0
MT-CO2	0	0.526441	0.996	0.996	0
FBXO6	0	0.525872	0.439	0.126	0
RTCB	0	0.524791	0.458	0.181	0
C5AR1	0	0.523959	0.529	0.342	0
SECTM1	0	0.522469	0.401	0.105	0
FAM177A1	0	0.522012	0.507	0.221	0
KDM6B	0	0.52169	0.323	0.082	0
RAB31	0	0.520039	0.689	0.429	0
ST8SIA4	0	0.519528	0.284	0.019	0
CAPN2	0	0.51942	0.415	0.134	0
RABGAP1L	0	0.519366	0.417	0.152	0
MYADM	0	0.518875	0.49	0.252	0
NFKB1	0	0.516962	0.4	0.127	0
SMIM29	0	0.514452	0.423	0.113	0
ZBP1	0	0.514283	0.258	0.023	0
RASGEF1B	0	0.513825	0.522	0.261	0
NFE2L2	0	0.512456	0.606	0.36	0
RAB8B	0	0.512034	0.486	0.194	0
C4orf3	0	0.511021	0.758	0.537	0
ZEB2	0	0.510514	0.733	0.514	0
ODF3B	0	0.507111	0.448	0.165	0
ANXA5	0	0.506738	0.924	0.828	0
IRF2	0	0.505716	0.478	0.218	0
RBBP6	0	0.503785	0.375	0.129	0
RHBDF2	0	0.503501	0.376	0.07	0
FAM49B	0	0.503055	0.653	0.383	0
DAZAP2	0	0.50245	0.711	0.427	0
IFIT5	0	0.502242	0.374	0.105	0
CASP1	0	0.502093	0.621	0.381	0
RILPL2	0	0.50172	0.472	0.216	0
TNS3	0	0.500949	0.42	0.146	0
DPH3	0	0.50082	0.521	0.243	0
DDIT3	0	0.499511	0.347	0.14	0
TRAFD1	0	0.498478	0.366	0.082	0
ADAP2	0	0.498222	0.4	0.15	0
CD99	0	0.497854	0.617	0.398	0
GPR183	0	0.497842	0.174	0.02	0
MAPK6	0	0.497098	0.393	0.11	0
SLFN5	0	0.496859	0.352	0.092	0
CD14	0	0.496174	0.613	0.475	0
CGAS	0	0.496078	0.362	0.084	0
PLK3	0	0.495645	0.327	0.051	0
ETV7	0	0.495305	0.294	0.007	0
STX4	0	0.494718	0.479	0.223	0
ATP6V1C1	0	0.493967	0.448	0.167	0
ARHGDIA	0	0.493875	0.636	0.365	0
CD84	0	0.493411	0.404	0.17	0
CARD19	0	0.493053	0.339	0.061	0
SIRPA	0	0.493007	0.546	0.263	0
RGCC	0	0.491776	0.587	0.557	0
TRIM25	0	0.490679	0.403	0.142	0
ARF5	0	0.490237	0.509	0.214	0
EMILIN2	0	0.489843	0.458	0.177	0
DNAJC15	0	0.489753	0.642	0.391	0
CD47	0	0.489293	0.69	0.482	0
MYO1G	0	0.48818	0.41	0.18	0
DNAJA1	0	0.487755	0.775	0.607	0
NUP62	0	0.485716	0.35	0.077	0
BHLHE40	0	0.485038	0.363	0.145	0
PDIA3	0	0.484713	0.625	0.42	0
PPP4C	0	0.484121	0.567	0.287	0
UBALD2	0	0.483636	0.395	0.143	0
PNPT1	0	0.482914	0.354	0.086	0
AC116366.3	0	0.4815	0.277	0.006	0
UCP2	0	0.48071	0.533	0.35	0
HSH2D	0	0.480025	0.255	0.007	0
TPD52L2	0	0.479859	0.394	0.102	0
SPAG9	0	0.478457	0.397	0.141	0
DYSF	0	0.477594	0.253	0.003	0
CCR5	0	0.477175	0.253	0.018	0
PPP2R2A	0	0.477027	0.395	0.117	0
TENT5A	0	0.47537	0.44	0.235	0
PDE4B	0	0.475252	0.274	0.044	0
EWSR1	0	0.475128	0.485	0.198	0
FLNA	0	0.474663	0.685	0.49	0
NLRC5	0	0.472592	0.287	0.023	0
RHOG	0	0.472502	0.657	0.424	0
PDXK	0	0.471739	0.575	0.332	0
ADAM8	0	0.470235	0.254	0.013	0
MOV10	0	0.468892	0.316	0.053	0
MIDN	0	0.468308	0.385	0.139	0
MRPS6	0	0.467853	0.364	0.15	0
GTF2B	0	0.467583	0.4	0.17	0
UBE2B	0	0.467426	0.624	0.383	0
NR4A1	0	0.46734	0.151	0.024	0
NUB1	0	0.467088	0.454	0.2	0
TNIP1	0	0.467031	0.317	0.07	0
CXorf21	0	0.466432	0.296	0.072	0
PKM	0	0.466273	0.814	0.674	0
ST3GAL5	0	0.46539	0.408	0.143	0
DDX60	0	0.464189	0.34	0.088	0
GLMP	0	0.463681	0.385	0.118	0
UBE2D1	0	0.462792	0.545	0.289	0
MYD88	0	0.462641	0.513	0.253	0
ASCL2	0	0.461715	0.282	0.026	0
KCTD12	0	0.460713	0.605	0.405	0
JAK2	0	0.459197	0.339	0.084	0
CMKLR1	0	0.45821	0.253	0.009	0
UNC93B1	0	0.457955	0.501	0.243	0
MGLL	0	0.457798	0.367	0.193	0
LMO2	0	0.456979	0.328	0.108	0
HNRNPLL	0	0.456839	0.311	0.073	0
CD55	0	0.456812	0.407	0.185	0
CIR1	0	0.456207	0.487	0.316	0
RNF114	0	0.456094	0.469	0.202	0
TOR1B	0	0.455925	0.319	0.064	0
RHEB	0	0.45576	0.656	0.428	0
ARL5B	0	0.455083	0.267	0.036	0
BCL6	0	0.454796	0.358	0.133	0
HLA-A	0	0.454589	0.986	0.981	0
GNS	0	0.454211	0.582	0.337	0
NPC1	0	0.453876	0.329	0.078	0
TTYH3	0	0.453701	0.331	0.078	0
PSMB3	0	0.453623	0.764	0.573	0
HSP90AB1	0	0.45295	0.791	0.756	0
ATP13A3	0	0.452145	0.4	0.172	0
PPP4R2	0	0.451888	0.38	0.125	0
NFKB2	0	0.45065	0.273	0.02	0
FCGR3B	0	0.450348	0.143	0.001	0
ACTR3	0	0.450033	0.742	0.515	0
STK17A	0	0.449779	0.313	0.062	0
CD53	0	0.449488	0.792	0.602	0
RRBP1	0	0.449399	0.522	0.272	0
TMEM70	0	0.447016	0.413	0.206	0
SH3BP2	0	0.446564	0.464	0.209	0
NAIP	0	0.446119	0.351	0.108	0
MACF1	0	0.445772	0.366	0.114	0
PEA15	0	0.444159	0.384	0.117	0
PSMA5	0	0.444155	0.544	0.308	0
CNBP	0	0.443921	0.628	0.432	0
ANXA4	0	0.442569	0.503	0.285	0
PMAIP1	0	0.441707	0.175	0.013	0
IRAK1	0	0.441389	0.365	0.135	0
GNB1	0	0.440606	0.547	0.286	0
WDFY1	0	0.440578	0.379	0.13	0
BRD2	0	0.43966	0.444	0.185	0
CLEC2B	0	0.437521	0.51	0.34	0
TNFAIP2	0	0.437325	0.499	0.326	0
SEC61B	0	0.435222	0.765	0.603	0
MIR155HG	0	0.435205	0.207	0.046	0
UBE2Z	0	0.433666	0.382	0.141	0
MBOAT7	0	0.433027	0.282	0.06	0
TIFA	0	0.431859	0.229	0.055	0
RAB1A	0	0.431859	0.669	0.442	0
ATP6V1F	0	0.431159	0.878	0.8	0
PPA1	0	0.430918	0.453	0.273	0
CSF3R	0	0.430578	0.367	0.141	0
OTOF	0	0.429988	0.172	0.003	0
RNF130	0	0.42991	0.686	0.502	0
MYL12A	0	0.429309	0.942	0.869	0
MAP2K3	0	0.429018	0.329	0.091	0
CALR	0	0.428879	0.646	0.557	0
SLC43A3	0	0.428792	0.376	0.13	0
EMD	0	0.427305	0.352	0.094	0
AAED1	0	0.426149	0.389	0.138	0
PRKCB	0	0.425442	0.257	0.019	0
ADGRE2	0	0.425244	0.275	0.043	0
NPL	0	0.425076	0.426	0.194	0
ACOD1	0	0.424925	0.118	0.001	0
TNFRSF1A	0	0.424597	0.51	0.275	0
NR4A2	0	0.424276	0.21	0.017	0
PTP4A1	0	0.423093	0.452	0.206	0
NR4A3	0	0.42302	0.161	0.009	0
HAPLN3	0	0.422618	0.248	0.005	0
CASP4	0	0.422483	0.582	0.352	0
DHX58	0	0.421778	0.301	0.057	0
LCP1	0	0.42158	0.771	0.58	0
BCL3	0	0.420902	0.258	0.029	0
N4BP1	0	0.42009	0.353	0.12	0
KLF3	0	0.419699	0.346	0.129	0
DDX3X	0	0.419321	0.55	0.318	0
FCGR1A	0	0.419319	0.688	0.575	0
SMIM3	0	0.419072	0.247	0.018	0
SNN	0	0.417787	0.282	0.05	0
PTPN6	0	0.417469	0.677	0.484	0
HS3ST1	0	0.417184	0.17	0.01	0
UBE2S	0	0.415149	0.293	0.074	0
CKS2	0	0.414624	0.223	0.068	0
CACYBP	0	0.414467	0.37	0.247	0
TNFAIP8	0	0.4137	0.346	0.148	0
KIAA0040	0	0.413536	0.251	0.027	0
ZFYVE16	0	0.413124	0.384	0.176	0
PFN1	0	0.412968	0.969	0.954	0
TOM1	0	0.412822	0.357	0.114	0
PATL1	0	0.410711	0.339	0.101	0
SPPL2A	0	0.410377	0.579	0.337	0
TLN1	0	0.410248	0.577	0.352	0
RNF13	0	0.409792	0.657	0.453	0
APOL1	0	0.409376	0.329	0.092	0
TOP1	0	0.40881	0.537	0.308	0
HNRNPF	0	0.408767	0.564	0.335	0
AC098613.1	0	0.408587	0.236	0.01	0
VIM	0	0.408556	0.98	0.986	0
PAFAH1B1	0	0.40838	0.427	0.17	0
BTG1	0	0.407847	0.601	0.491	0
RPN1	0	0.407587	0.505	0.264	0
MAFF	0	0.407579	0.284	0.084	0
CD82	0	0.407411	0.387	0.149	0
M6PR	0	0.406198	0.612	0.383	0
ABCA1	0	0.406186	0.413	0.187	0
ABL2	0	0.406104	0.304	0.091	0
GOLGA4	0	0.405688	0.399	0.182	0
HNRNPU	0	0.405494	0.616	0.391	0
HNRNPDL	0	0.404121	0.641	0.434	0
DOCK4	0	0.403841	0.287	0.058	0
B3GNT2	0	0.402798	0.425	0.233	0
RELA	0	0.402502	0.32	0.084	0
SHKBP1	0	0.401512	0.424	0.18	0
KLHDC7B	0	0.400847	0.215	0.007	0
AL138963.3	0	0.400824	0.158	0.001	0
CNP	0	0.400717	0.328	0.083	0
HLA-F	0	0.400615	0.594	0.363	0
PRELID1	0	0.400101	0.721	0.581	0
IGF2R	0	0.399571	0.454	0.213	0
NKG7	0	0.399497	0.162	0.013	0
MARCKSL1	0	0.399332	0.173	0.013	0
AIM2	0	0.398451	0.241	0.018	0
IL17RA	0	0.397961	0.363	0.138	0
TLNRD1	0	0.397535	0.349	0.129	0
SNX8	0	0.396513	0.336	0.09	0
ARHGAP27	0	0.396051	0.303	0.073	0
SMAP2	0	0.394189	0.402	0.185	0
RHOH	0	0.3941	0.218	0.021	0
DYNC1H1	0	0.393494	0.444	0.212	0
GPBP1	0	0.392772	0.459	0.238	0
APOL3	0	0.391641	0.259	0.048	0
CSF1	0	0.390553	0.23	0.064	0
UBE2A	0	0.390437	0.467	0.238	0
JUND	0	0.390129	0.664	0.385	0
ASPH	0	0.389992	0.307	0.129	0
KCNN4	0	0.389972	0.229	0.014	0
GNG10	0	0.388944	0.421	0.19	0
ANXA1	0	0.388451	0.803	0.755	0
IL18BP	0	0.387942	0.26	0.057	0
RPL22L1	0	0.387528	0.402	0.206	0
LILRA6	0	0.387413	0.29	0.082	0
ABCD1	0	0.387184	0.279	0.053	0
SHISA5	0	0.386737	0.481	0.239	0
PCGF5	0	0.386651	0.401	0.172	0
TDP2	0	0.386536	0.327	0.137	0
YWHAZ	0	0.385525	0.76	0.586	0
PNP	0	0.385414	0.31	0.137	0
GSDMD	0	0.385205	0.437	0.221	0
GNB4	0	0.384721	0.45	0.231	0
CAPZB	0	0.384308	0.663	0.46	0
EAF1	0	0.383119	0.281	0.078	0
UTRN	0	0.382281	0.33	0.116	0
KRAS	0	0.382119	0.382	0.173	0
TAP2	0	0.381965	0.346	0.113	0
ZBTB43	0	0.381301	0.272	0.072	0
CD93	0	0.380984	0.179	0.024	0
FAM129B	0	0.380188	0.242	0.036	0
APP	0	0.378096	0.301	0.089	0
RUBCN	0	0.377637	0.267	0.057	0
WTAP	0	0.377311	0.439	0.256	0
RAPGEF2	0	0.376531	0.277	0.071	0
ERBIN	0	0.376209	0.35	0.153	0
H2AFJ	0	0.375539	0.491	0.308	0
RIPOR2	0	0.37534	0.18	0.022	0
NAGK	0	0.375308	0.592	0.403	0
PITPNA	0	0.374964	0.336	0.127	0
SAMD4A	0	0.374909	0.263	0.069	0
BASP1	0	0.374867	0.247	0.068	0
MFSD12	0	0.37377	0.356	0.142	0
UBE2D2	0	0.373183	0.502	0.27	0
CHORDC1	0	0.373066	0.292	0.115	0
HIST1H1C	0	0.372998	0.172	0.023	0
STAT6	0	0.372394	0.387	0.155	0
ATP1A1	0	0.371096	0.457	0.237	0
PLIN3	0	0.371013	0.398	0.176	0
CSTB	0	0.370244	0.947	0.966	0
PSMD11	0	0.370121	0.396	0.17	0
PLXNC1	0	0.369421	0.24	0.021	0
TAPBP	0	0.368961	0.652	0.44	0
IQGAP2	0	0.368819	0.4	0.198	0
LUCAT1	0	0.368601	0.165	0.002	0
LAPTM5	0	0.368379	0.927	0.888	0
NCOA7	0	0.368295	0.392	0.195	0
MAP3K7CL	0	0.368216	0.194	0.031	0
DENND1B	0	0.367412	0.31	0.111	0
TRA2B	0	0.367105	0.465	0.251	0
RAB8A	0	0.366973	0.5	0.279	0
CYB5R4	0	0.366068	0.344	0.126	0
POMP	0	0.365769	0.889	0.796	0
FAM20C	0	0.365233	0.244	0.047	0
AGTRAP	0	0.364797	0.439	0.232	0
AFF4	0	0.364674	0.364	0.151	0
TRIM69	0	0.364489	0.315	0.094	0
FAM20A	0	0.364291	0.225	0.004	0
HIST1H1E	0	0.364111	0.167	0.014	0
CD80	0	0.362985	0.212	0.025	0
HSD3B7	0	0.362727	0.314	0.12	0
FMNL1	0	0.36268	0.471	0.265	0
CLK1	0	0.362591	0.329	0.151	0
SFPQ	0	0.362103	0.481	0.274	0
CYTH4	0	0.361814	0.292	0.106	0
ZCCHC2	0	0.361047	0.361	0.156	0
EHD4	0	0.360029	0.378	0.183	0
PSMB2	0	0.359927	0.54	0.335	0
NLRP3	0	0.35954	0.174	0.011	0
PGAM1	0	0.358164	0.54	0.347	0
CD300A	0	0.357994	0.246	0.053	0
TMEM51	0	0.357728	0.277	0.069	0
SIGLEC10	0	0.357672	0.168	0.011	0
AKAP13	0	0.357669	0.486	0.283	0
NAA50	0	0.357635	0.362	0.158	0
PIK3R5	0	0.35756	0.282	0.073	0
ME2	0	0.357377	0.383	0.178	0
CFP	0	0.356625	0.231	0.058	0
HSP90B1	0	0.356474	0.629	0.619	0
RIOK3	0	0.355158	0.349	0.143	0
HEG1	0	0.354501	0.236	0.023	0
RAB7A	0	0.353717	0.714	0.534	0
SHOC2	0	0.35245	0.446	0.237	0
MAML2	0	0.351749	0.345	0.164	0
YME1L1	0	0.350579	0.412	0.191	0
DNAJB6	0	0.35042	0.533	0.359	0
HIST2H2BE	0	0.350401	0.169	0.023	0
PGD	0	0.350062	0.609	0.458	0
FOSL2	0	0.349487	0.289	0.113	0
APOL2	0	0.349219	0.322	0.129	0
IKBKE	0	0.347978	0.231	0.042	0
PLEC	0	0.346539	0.394	0.219	0
ZMIZ1	0	0.345657	0.318	0.132	0
CTNNA1	0	0.345416	0.443	0.223	0
THEMIS2	0	0.345327	0.505	0.313	0
ARID4B	0	0.345103	0.376	0.188	0
PLEKHM2	0	0.343864	0.312	0.111	0
IRF2BP2	0	0.343613	0.387	0.204	0
SPART	0	0.34257	0.37	0.169	0
PPM1K	0	0.342562	0.333	0.157	0
SNX1	0	0.342351	0.366	0.146	0
SPCS3	0	0.342335	0.567	0.377	0
TCF4	0	0.341647	0.235	0.054	0
JARID2	0	0.341504	0.231	0.065	0
LRRC59	0	0.341432	0.356	0.134	0
SDSL	0	0.341371	0.32	0.129	0
TDRD7	0	0.340645	0.236	0.039	0
BTG3	0	0.338806	0.26	0.061	0
BIRC3	0	0.338733	0.195	0.024	0
APOBEC3G	0	0.33784	0.291	0.087	0
RNF145	0	0.337759	0.279	0.09	0
GAS7	0	0.337546	0.235	0.04	0
DNTTIP2	0	0.337344	0.277	0.095	0
TAF7	0	0.33692	0.328	0.144	0
CALCOCO2	0	0.336229	0.382	0.176	0
PRDM1	0	0.335043	0.179	0.014	0
GPR84	0	0.335018	0.173	0.004	0
CLCN7	0	0.334991	0.29	0.095	0
NT5C2	0	0.334658	0.307	0.11	0
ATP2A2	0	0.334339	0.387	0.184	0
AL133415.1	0	0.333996	0.168	0	0
SEMA4A	0	0.33363	0.206	0.023	0
ITGAM	0	0.333522	0.337	0.142	0
PLEKHO2	0	0.332983	0.369	0.182	0
MTCH1	0	0.33223	0.441	0.231	0
CDS2	0	0.331662	0.31	0.12	0
RIT1	0	0.33146	0.311	0.131	0
CHST15	0	0.330898	0.161	0.002	0
MTRNR2L8	0	0.330752	0.169	0.001	0
SEC61A1	0	0.330611	0.353	0.141	0
CD2AP	0	0.330534	0.244	0.05	0
ERO1A	0	0.330395	0.365	0.174	0
STK40	0	0.330173	0.292	0.094	0
SAMHD1	0	0.329958	0.728	0.577	0
SP140	0	0.329818	0.275	0.095	0
HEBP1	0	0.32947	0.357	0.166	0
UBA1	0	0.329355	0.369	0.16	0
MYO1E	0	0.32903	0.235	0.045	0
C1orf43	0	0.328866	0.517	0.32	0
NEU1	0	0.328508	0.37	0.181	0
MSN	0	0.327634	0.636	0.428	0
PRR13	0	0.3272	0.793	0.654	0
RTP4	0	0.327032	0.25	0.062	0
RHOC	0	0.326653	0.306	0.117	0
WDR1	0	0.326646	0.571	0.374	0
TRIM21	0	0.326537	0.28	0.08	0
ABI1	0	0.325531	0.417	0.216	0
IL6	0	0.324989	0.102	0.001	0
MLKL	0	0.324592	0.278	0.089	0
TMEM140	0	0.324529	0.29	0.102	0
DNAJC1	0	0.324019	0.291	0.102	0
COTL1	0	0.323916	0.771	0.693	0
TBC1D2	0	0.322066	0.319	0.139	0
MIER1	0	0.321981	0.358	0.184	0
SEMA6B	0	0.321806	0.145	0.017	0
RALB	0	0.321178	0.345	0.14	0
TGIF1	0	0.32115	0.349	0.174	0
TRIM26	0	0.321053	0.243	0.06	0
HERC6	0	0.320914	0.205	0.039	0
IRF5	0	0.320559	0.311	0.116	0
VEGFA	0	0.320105	0.14	0.012	0
GUK1	0	0.319969	0.702	0.559	0
SMG1	0	0.319945	0.362	0.173	0
GSR	0	0.316479	0.232	0.068	0
ARL8A	0	0.316324	0.342	0.157	0
GIMAP7	0	0.3161	0.199	0.053	0
HNRNPA2B1	0	0.315946	0.78	0.639	0
CHD1	0	0.315925	0.281	0.111	0
PNRC2	0	0.31516	0.391	0.197	0
PIGX	0	0.315025	0.223	0.084	0
PAK2	0	0.314392	0.566	0.368	0
SLC1A3	0	0.314004	0.271	0.093	0
ADAM9	0	0.313729	0.315	0.126	0
CDC73	0	0.313682	0.295	0.114	0
SLC25A28	0	0.313453	0.211	0.045	0
SZRD1	0	0.313239	0.381	0.164	0
AC147651.4	0	0.313161	0.179	0.012	0
TINF2	0	0.312924	0.29	0.1	0
SRGAP2C	0	0.312151	0.223	0.049	0
TGM1	0	0.311637	0.15	0.003	0
GTF2E2	0	0.311581	0.301	0.104	0
WASHC1	0	0.311309	0.285	0.085	0
PFKP	0	0.311091	0.239	0.056	0
CD68	0	0.310767	0.903	0.89	0
SBNO2	0	0.310683	0.212	0.042	0
PSME1	0	0.308061	0.806	0.709	0
AP5B1	0	0.307421	0.27	0.096	0
MAPK1IP1L	0	0.307096	0.37	0.175	0
MTF1	0	0.306971	0.226	0.06	0
IL4R	0	0.306762	0.266	0.085	0
KIF5B	0	0.306653	0.516	0.319	0
UBE3A	0	0.305561	0.334	0.142	0
RAB9A	0	0.304433	0.333	0.14	0
DCP1A	0	0.304366	0.256	0.069	0
SEC14L1	0	0.304354	0.323	0.146	0
TRAPPC5	0	0.302873	0.272	0.082	0
ST14	0	0.30264	0.252	0.094	0
ST3GAL1	0	0.302372	0.304	0.127	0
MAX	0	0.302212	0.358	0.158	0
OVCA2	0	0.301828	0.188	0	0
NFKBID	0	0.301701	0.218	0.067	0
SUSD6	0	0.301596	0.309	0.128	0
AK4	0	0.301291	0.136	0.002	0
TMEM106A	0	0.301044	0.244	0.063	0
FLII	0	0.300964	0.354	0.17	0
TMEM35B	0	0.298936	0.196	0.004	0
JAK3	0	0.29872	0.176	0.008	0
GTPBP1	0	0.298679	0.208	0.04	0
GAS6	0	0.298661	0.182	0.01	0
RB1	0	0.296841	0.326	0.142	0
DESI1	0	0.29631	0.336	0.148	0
DUSP3	0	0.296126	0.353	0.163	0
SLC25A13	0	0.295519	0.22	0.059	0
BAZ2A	0	0.29531	0.293	0.114	0
APOBEC3B	0	0.295246	0.151	0.001	0
CUL1	0	0.295176	0.267	0.088	0
SEMA4D	0	0.294993	0.246	0.084	0
KARS	0	0.294955	0.391	0.203	0
FLT1	0	0.294707	0.166	0.009	0
YKT6	0	0.293183	0.262	0.07	0
NBPF19	0	0.292874	0.207	0.049	0
GNAI2	0	0.292782	0.659	0.469	0
IGFLR1	0	0.292258	0.328	0.119	0
FAS	0	0.29108	0.194	0.031	0
MLLT6	0	0.291018	0.216	0.046	0
TNIP2	0	0.290644	0.281	0.094	0
TOLLIP	0	0.290469	0.304	0.118	0
ARHGAP17	0	0.290381	0.268	0.09	0
TNFSF13	0	0.289978	0.207	0.029	0
APH1A	0	0.289574	0.397	0.205	0
BAK1	0	0.289065	0.256	0.069	0
LIMK2	0	0.288957	0.197	0.049	0
ZC3H12A	0	0.28877	0.171	0.024	0
TICAM1	0	0.288755	0.212	0.035	0
AC245014.3	0	0.288548	0.133	0.012	0
HIVEP2	0	0.288215	0.167	0.013	0
WASHC2A	0	0.287365	0.246	0.074	0
ACSL5	0	0.287289	0.213	0.055	0
RNF138	0	0.287037	0.216	0.055	0
BLZF1	0	0.286969	0.233	0.067	0
NRBP1	0	0.286526	0.339	0.16	0
R3HDM4	0	0.286505	0.238	0.073	0
RICTOR	0	0.284617	0.262	0.102	0
KIF1B	0	0.284111	0.232	0.066	0
PDE7A	0	0.282948	0.218	0.062	0
CHIC2	0	0.282806	0.283	0.118	0
STX3	0	0.282597	0.214	0.057	0
IFRD1	0	0.281416	0.245	0.081	0
HK1	0	0.280381	0.321	0.141	0
FKBP5	0	0.279776	0.305	0.134	0
UBE2E1	0	0.279449	0.315	0.138	0
GARS	0	0.278577	0.276	0.107	0
ANTXR2	0	0.278183	0.173	0.012	0
PLEKHF2	0	0.276553	0.236	0.072	0
LRRFIP2	0	0.275326	0.284	0.112	0
NRAS	0	0.273551	0.264	0.088	0
GMIP	0	0.27304	0.253	0.102	0
SP140L	0	0.271788	0.241	0.087	0
TPRA1	0	0.270941	0.204	0.052	0
EIF5A	0	0.270172	0.454	0.252	0
IRAK2	0	0.269494	0.128	0.005	0
PANK2	0	0.269404	0.281	0.112	0
LTBR	0	0.269043	0.311	0.13	0
HLX	0	0.268819	0.154	0.014	0
SIAH2	0	0.268535	0.189	0.04	0
ENDOD1	0	0.26837	0.171	0.018	0
U62317.5	0	0.268307	0.161	0.031	0
PER1	0	0.268111	0.19	0.065	0
AIDA	0	0.267609	0.289	0.124	0
ELF4	0	0.267557	0.201	0.042	0
H3F3A	0	0.267129	0.954	0.948	0
KLF9	0	0.266979	0.215	0.06	0
CDC42EP2	0	0.266759	0.138	0.005	0
BATF	0	0.266395	0.181	0.026	0
DLGAP4	0	0.266159	0.223	0.063	0
HIST1H2BC	0	0.265965	0.12	0.008	0
GCLM	0	0.26595	0.177	0.044	0
MERTK	0	0.265912	0.141	0.004	0
FCGR2B	0	0.265376	0.227	0.062	0
TLR1	0	0.264829	0.213	0.065	0
SRC	0	0.264584	0.233	0.074	0
PANX1	0	0.263826	0.176	0.012	0
LIMD2	0	0.263731	0.168	0.025	0
PLEKHG2	0	0.263675	0.144	0.004	0
BCAT1	0	0.263284	0.241	0.086	0
PHC2	0	0.262787	0.2	0.058	0
IL15	0	0.262632	0.22	0.06	0
RUNX3	0	0.262509	0.162	0.023	0
LGALS8	0	0.262465	0.286	0.121	0
WASHC2C	0	0.262147	0.238	0.089	0
SLC30A1	0	0.262081	0.212	0.061	0
SDC3	0	0.262003	0.161	0.019	0
IGFBP4	0	0.26144	0.123	0.001	0
FAM72A	0	0.261388	0.175	0.02	0
AC091271.1	0	0.260926	0.135	0.009	0
SURF4	0	0.260751	0.306	0.127	0
CCL18	0	0.260081	0.182	0.355	0
KMT2E-AS1	0	0.260002	0.179	0.03	0
PAK1	0	0.259262	0.248	0.093	0
PTPA	0	0.259231	0.232	0.069	0
TSC22D4	0	0.258126	0.292	0.124	0
HCFC1	0	0.258058	0.224	0.067	0
PRKAG2	0	0.257507	0.212	0.063	0
SLC7A5	0	0.257229	0.142	0.005	0
ANKFY1	0	0.256224	0.23	0.075	0
NFKBIE	0	0.255644	0.218	0.067	0
SCIN	0	0.255073	0.129	0.004	0
UBAP1	0	0.254503	0.212	0.053	0
TRPM2	0	0.25402	0.159	0.011	0
IL10	0	0.253947	0.109	0.006	0
BCL7B	0	0.253536	0.243	0.085	0
UVRAG	0	0.253395	0.231	0.069	0
RERE	0	0.251759	0.21	0.055	0
ATP13A1	0	0.251194	0.23	0.072	0
AKT1S1	0	0.250967	0.174	0.041	0
ELMO2	0	0.250762	0.183	0.03	0
C19orf38	0	0.250632	0.201	0.051	0
EIF4G1	0	0.250318	0.314	0.141	0
DOT1L	0	0.250171	0.162	0.024	0
PI4K2B	0	0.250147	0.186	0.046	0
HACD3	0	-0.252178	0.045	0.18	0
SLC47A1	0	-0.252494	0.017	0.135	0
ITIH5	0	-0.254954	0.002	0.112	0
TEX14	0	-0.256971	0.015	0.147	0
STAC	0	-0.257534	0.021	0.153	0
TMEM91	0	-0.257651	0.038	0.18	0
ABCC3	0	-0.258364	0.047	0.177	0
CATSPER1	0	-0.260113	0.041	0.184	0
MYO6	0	-0.26015	0.009	0.148	0
PARL	0	-0.263274	0.047	0.193	0
TMEM14A	0	-0.265399	0.042	0.174	0
FTL	0	-0.265593	1	1	0
DYNLL1	0	-0.265839	0.686	0.803	0
ANOS1	0	-0.266188	0.025	0.156	0
PTPRO	0	-0.271096	0.074	0.204	0
KIF22	0	-0.271492	0.057	0.183	0
HPGD	0	-0.274366	0.027	0.184	0
CEACAM21	0	-0.275305	0.008	0.152	0
COMMD3	0	-0.276656	0.077	0.224	0
HLA-DOA	0	-0.277069	0.066	0.186	0
AL365361.1	0	-0.27762	0.016	0.162	0
SNRPN	0	-0.279213	0.034	0.177	0
PPIL3	0	-0.279464	0.06	0.201	0
S1PR4	0	-0.280363	0.054	0.208	0
CIRBP	0	-0.282438	0.466	0.559	0
UQCR10	0	-0.282979	0.754	0.852	0
ROGDI	0	-0.282995	0.043	0.196	0
DHRS3	0	-0.283193	0.12	0.264	0
LAPTM4A	0	-0.284681	0.55	0.64	0
CYBA	0	-0.286104	0.959	0.99	0
TM6SF1	0	-0.287098	0.077	0.228	0
DNAAF4	0	-0.287624	0.006	0.161	0
ACYP2	0	-0.288074	0.077	0.207	0
GPATCH11	0	-0.290475	0.031	0.173	0
RPL37	0	-0.292197	0.963	0.987	0
GALNT12	0	-0.292369	0.018	0.173	0
ACAA2	0	-0.293679	0.159	0.296	0
TANC2	0	-0.294913	0.026	0.184	0
RSRC1	0	-0.295623	0.094	0.23	0
DNAJC5B	0	-0.295868	0.033	0.162	0
ST13	0	-0.301004	0.534	0.651	0
PDCD4	0	-0.301657	0.079	0.243	0
TBC1D10C	0	-0.305302	0.03	0.2	0
LYPLAL1	0	-0.305511	0.088	0.242	0
SMIM14	0	-0.306154	0.187	0.339	0
R3HDM2	0	-0.306435	0.053	0.212	0
AL034397.3	0	-0.306567	0.025	0.16	0
MIR4458HG	0	-0.30684	0.021	0.161	0
GPR34	0	-0.306947	0.025	0.181	0
LY96	0	-0.307685	0.596	0.71	0
PRDX1	0	-0.307924	0.798	0.885	0
APEX1	0	-0.309302	0.157	0.306	0
CLEC4A	0	-0.309559	0.106	0.271	0
PHKG1	0	-0.30995	0.003	0.147	0
RPS7	0	-0.310079	0.897	0.962	0
WDR61	0	-0.310239	0.108	0.261	0
SUCLG1	0	-0.310247	0.17	0.313	0
NAA20	0	-0.310861	0.225	0.362	0
SPCS1	0	-0.31104	0.428	0.552	0
NDUFB5	0	-0.311132	0.325	0.449	0
RPA3	0	-0.311278	0.167	0.313	0
ECHDC1	0	-0.312888	0.182	0.322	0
EPHX1	0	-0.313088	0.061	0.22	0
HMGN2	0	-0.314046	0.663	0.784	0
SELENOM	0	-0.314295	0.06	0.213	0
MRPL55	0	-0.314641	0.142	0.295	0
TMEM258	0	-0.315351	0.707	0.809	0
RBP7	0	-0.315591	0.053	0.197	0
PABPC1	0	-0.316555	0.766	0.871	0
HADH	0	-0.316728	0.039	0.203	0
ATP5MF	0	-0.316743	0.713	0.81	0
PSMA1	0	-0.316873	0.332	0.462	0
LAMTOR1	0	-0.317275	0.556	0.639	0
HINT2	0	-0.317595	0.101	0.252	0
LAMP2	0	-0.318308	0.509	0.606	0
MACC1	0	-0.319493	0.042	0.207	0
COX7A2L	0	-0.319951	0.332	0.458	0
CTSW	0	-0.320102	0.013	0.165	0
SGMS2	0	-0.320157	0.049	0.215	0
RPL24	0	-0.320378	0.874	0.938	0
POLR2F	0	-0.320538	0.258	0.403	0
EIF2S2	0	-0.321173	0.581	0.697	0
NDUFB2	0	-0.321578	0.728	0.837	0
RPS24	0	-0.3216	0.959	0.992	0
ARPC1B	0	-0.322428	0.763	0.846	0
CSNK2B	0	-0.323127	0.294	0.45	0
DUT	0	-0.323502	0.171	0.324	0
AQP3	0	-0.323864	0.028	0.195	0
COX14	0	-0.324936	0.376	0.507	0
LMBRD1	0	-0.326027	0.112	0.273	0
PIGP	0	-0.326301	0.117	0.276	0
OSBPL11	0	-0.326305	0.137	0.301	0
HLA-DQB2	0	-0.3265	0.054	0.158	0
NACA	0	-0.326956	0.852	0.927	0
DDHD1	0	-0.327291	0.135	0.276	0
TMEM230	0	-0.327899	0.335	0.464	0
YBX1	0	-0.328604	0.862	0.943	0
CTNNB1	0	-0.328757	0.459	0.467	0
LSAMP	0	-0.329812	0.001	0.158	0
DDX46	0	-0.330663	0.191	0.331	0
TSTD1	0	-0.330695	0.098	0.258	0
ARL6IP5	0	-0.331521	0.454	0.592	0
POLR2I	0	-0.332096	0.224	0.375	0
IER3IP1	0	-0.332099	0.126	0.295	0
UFC1	0	-0.332712	0.313	0.451	0
MLPH	0	-0.333703	0.014	0.195	0
UGP2	0	-0.334635	0.29	0.429	0
PSENEN	0	-0.33528	0.146	0.301	0
RAB11FIP1	0	-0.335319	0.14	0.313	0
TTC14	0	-0.335455	0.097	0.264	0
ATP5F1A	0	-0.339489	0.353	0.487	0
NDUFA1	0	-0.339599	0.762	0.857	0
COLEC12	0	-0.339846	0.017	0.196	0
FAM89A	0	-0.340865	0.094	0.273	0
AC008637.1	0	-0.340908	0.008	0.185	0
PRKACB	0	-0.341303	0.049	0.225	0
MRPL1	0	-0.341559	0.081	0.246	0
HLA-DQA2	0	-0.342708	0.11	0.116	0
BLOC1S1	0	-0.342785	0.546	0.673	0
LAMTOR5	0	-0.342819	0.529	0.649	0
AMFR	0	-0.343148	0.089	0.223	0
TGFBR2	0	-0.343673	0.12	0.292	0
RPS28	0	-0.343819	0.988	0.997	0
ATP5MC1	0	-0.344654	0.304	0.469	0
HIGD1A	0	-0.344777	0.121	0.301	0
SSR4	0	-0.344879	0.658	0.778	0
SLIRP	0	-0.34514	0.525	0.654	0
ATRAID	0	-0.345717	0.277	0.427	0
NDUFA3	0	-0.345977	0.638	0.781	0
FIS1	0	-0.347153	0.381	0.521	0
SEC62	0	-0.34757	0.609	0.74	0
B3GNT7	0	-0.348455	0.028	0.21	0
NARS	0	-0.349085	0.197	0.356	0
TBCA	0	-0.349607	0.672	0.774	0
PHPT1	0	-0.350334	0.378	0.511	0
MORF4L1	0	-0.350382	0.568	0.677	0
BSG	0	-0.351454	0.473	0.578	0
EIF3F	0	-0.353698	0.354	0.489	0
FTX	0	-0.354032	0.073	0.233	0
FRMD4A	0	-0.354906	0.029	0.213	0
CXCL16	0	-0.355015	0.653	0.788	0
COX4I1	0	-0.355056	0.827	0.912	0
PA2G4	0	-0.355259	0.297	0.458	0
SREK1IP1	0	-0.356367	0.19	0.35	0
TMEM59	0	-0.356848	0.572	0.677	0
ERP29	0	-0.357116	0.435	0.574	0
PSAP	0	-0.358333	0.955	0.989	0
PRDX5	0	-0.358896	0.471	0.608	0
RASAL2	0	-0.359364	0.051	0.229	0
CIB1	0	-0.3594	0.479	0.618	0
CBX3	0	-0.359498	0.461	0.6	0
HIPK2	0	-0.359795	0.175	0.326	0
MPC2	0	-0.360253	0.135	0.316	0
ESD	0	-0.360363	0.291	0.449	0
MTIF3	0	-0.361808	0.283	0.44	0
EEF1B2	0	-0.361841	0.646	0.787	0
ATP5MC3	0	-0.361847	0.618	0.764	0
GTF2H5	0	-0.362449	0.249	0.412	0
ADTRP	0	-0.362467	0.023	0.219	0
RPL8	0	-0.362867	0.931	0.985	0
RTF1	0	-0.36346	0.257	0.424	0
CYSLTR1	0	-0.364108	0.044	0.225	0
PPP1CB	0	-0.364575	0.392	0.498	0
NDUFB7	0	-0.365992	0.439	0.589	0
MMD	0	-0.366055	0.048	0.229	0
TMEM14C	0	-0.366126	0.227	0.409	0
FHL1	0	-0.366359	0.012	0.209	0
MIS18BP1	0	-0.367303	0.127	0.302	0
FCF1	0	-0.368624	0.062	0.22	0
FUCA1	0	-0.3695	0.1	0.273	0
GOLIM4	0	-0.369823	0.109	0.286	0
SNHG8	0	-0.370159	0.281	0.435	0
KAT8	0	-0.37018	0.124	0.298	0
ATP6AP2	0	-0.371794	0.441	0.572	0
PRAM1	0	-0.372567	0.083	0.283	0
PCBP2	0	-0.374259	0.523	0.64	0
PLBD1	0	-0.374288	0.367	0.54	0
OPN3	0	-0.374589	0.112	0.306	0
MRPL23	0	-0.374851	0.147	0.339	0
DDX18	0	-0.376544	0.275	0.439	0
NMT1	0	-0.376752	0.256	0.427	0
RABGGTB	0	-0.377113	0.196	0.364	0
CDC42	0	-0.377913	0.742	0.774	0
FAU	0	-0.377931	0.97	0.989	0
POLR2J3.1	0	-0.378228	0.132	0.296	0
CD46	0	-0.379147	0.262	0.42	0
CD151	0	-0.379755	0.305	0.459	0
RPL7A	0	-0.379925	0.849	0.95	0
CETN2	0	-0.38143	0.055	0.247	0
ETHE1	0	-0.381752	0.238	0.399	0
MRPL33	0	-0.383316	0.357	0.511	0
LINC02154	0	-0.383518	0.013	0.152	0
BEX4	0	-0.385648	0.109	0.301	0
PYCARD	0	-0.386722	0.611	0.76	0
C19orf70	0	-0.387054	0.386	0.554	0
MGMT	0	-0.389264	0.111	0.307	0
DECR1	0	-0.389438	0.343	0.495	0
LAMTOR2	0	-0.393488	0.449	0.599	0
SNRPB2	0	-0.394152	0.445	0.608	0
ANAPC16	0	-0.396003	0.352	0.525	0
CHMP3	0	-0.396238	0.265	0.436	0
CNPY2	0	-0.397049	0.085	0.289	0
RMDN3	0	-0.397284	0.179	0.374	0
AKAP9	0	-0.400014	0.161	0.354	0
GLDN	0	-0.400188	0.092	0.294	0
TBC1D4	0	-0.402092	0.02	0.215	0
SERPING1	0	-0.402344	0.746	0.768	0
CCDC88A	0	-0.402515	0.46	0.615	0
AMIGO2	0	-0.402849	0.036	0.248	0
ARL2	0	-0.40349	0.099	0.302	0
EIF4B	0	-0.408587	0.226	0.39	0
ACOT2	0	-0.410165	0.077	0.274	0
CPVL	0	-0.411034	0.325	0.493	0
RPS13	0	-0.412339	0.963	0.991	0
DYNC1I2	0	-0.412946	0.29	0.471	0
CUTA	0	-0.414889	0.313	0.502	0
ZBTB8OS	0	-0.415151	0.28	0.474	0
APIP	0	-0.416218	0.188	0.389	0
TIMP2	0	-0.416451	0.487	0.632	0
PLD3	0	-0.416829	0.417	0.615	0
ARL6IP4	0	-0.417144	0.446	0.609	0
HNRNPH1	0	-0.41782	0.319	0.446	0
IGFBP2	0	-0.418475	0.091	0.191	0
LINC01827	0	-0.419139	0.01	0.169	0
AKR1C3	0	-0.419343	0.031	0.235	0
RPS27L	0	-0.419825	0.754	0.896	0
EIF5B	0	-0.420259	0.346	0.535	0
RPS12	0	-0.421943	0.96	0.996	0
SOD1	0	-0.422059	0.489	0.681	0
RPL39	0	-0.422303	0.99	0.997	0
MRPS21	0	-0.423334	0.399	0.577	0
SUMF2	0	-0.423644	0.1	0.296	0
SERPINB6	0	-0.423966	0.298	0.479	0
HMGB1	0	-0.42436	0.686	0.837	0
TYROBP	0	-0.425817	0.986	0.999	0
LIMA1	0	-0.426902	0.043	0.26	0
CAPG	0	-0.430422	0.785	0.915	0
HINT1	0	-0.435694	0.589	0.778	0
SPINT2	0	-0.437443	0.138	0.372	0
CHP1	0	-0.438887	0.187	0.393	0
HPGDS	0	-0.440506	0.007	0.218	0
RPL19	0	-0.440524	0.951	0.991	0
CD81	0	-0.443332	0.595	0.735	0
CAMP	0	-0.44642	0.003	0.166	0
GPRIN3	0	-0.447515	0.106	0.317	0
PRSS21	0	-0.448106	0.031	0.207	0
AL035446.1	0	-0.448149	0.009	0.252	0
CHMP4A	0	-0.448426	0.125	0.354	0
NUP214	0	-0.450632	0.189	0.408	0
STXBP2	0	-0.451746	0.698	0.725	0
EIF3H	0	-0.451843	0.453	0.622	0
ATP5ME	0	-0.453052	0.687	0.856	0
TUBA1B	0	-0.453724	0.787	0.91	0
TRAPPC6A	0	-0.454039	0.063	0.29	0
C1orf162	0	-0.454994	0.616	0.823	0
UQCRH	0	-0.456421	0.635	0.802	0
LSM6	0	-0.460188	0.324	0.524	0
PECAM1	0	-0.460493	0.22	0.438	0
S100A4	0	-0.462447	0.901	0.987	0
AC244090.1	0	-0.465585	0.074	0.309	0
COX6C	0	-0.466467	0.723	0.879	0
NUCKS1	0	-0.467374	0.249	0.461	0
DST	0	-0.468691	0.049	0.283	0
TNFSF12	0	-0.47014	0.08	0.318	0
NBDY	0	-0.474576	0.174	0.406	0
NDUFA2	0	-0.475915	0.391	0.597	0
CCNI	0	-0.476198	0.546	0.694	0
ATP5MC2	0	-0.47653	0.777	0.916	0
EEF1A1	0	-0.476564	0.981	0.999	0
RPL36	0	-0.478028	0.944	0.991	0
EIF3K	0	-0.480007	0.607	0.782	0
MZT2B	0	-0.480099	0.224	0.448	0
PTMS	0	-0.482149	0.338	0.567	0
RPS9	0	-0.483342	0.917	0.984	0
FAM162A	0	-0.483584	0.128	0.366	0
NPM1	0	-0.485213	0.507	0.717	0
CHURC1	0	-0.48532	0.335	0.554	0
NENF	0	-0.487038	0.386	0.599	0
PNPLA6	0	-0.48777	0.285	0.478	0
TGOLN2	0	-0.48873	0.371	0.562	0
RPL29	0	-0.488731	0.881	0.97	0
RBMX	0	-0.489321	0.228	0.437	0
VKORC1	0	-0.489602	0.153	0.401	0
SRP14	0	-0.49342	0.834	0.929	0
RPLP1	0	-0.493868	0.987	0.999	0
DOK2	0	-0.494772	0.264	0.516	0
SLC25A6	0	-0.498277	0.599	0.787	0
SMIM25	0	-0.49831	0.593	0.789	0
LAMTOR4	0	-0.501623	0.571	0.756	0
EIF3L	0	-0.503388	0.244	0.474	0
RTN3	0	-0.505164	0.298	0.515	0
TXNIP	0	-0.505257	0.766	0.927	0
CLDN7	0	-0.507451	0.022	0.288	0
C20orf27	0	-0.507515	0.129	0.379	0
EIF4A2	0	-0.508922	0.378	0.59	0
HDDC2	0	-0.510346	0.119	0.367	0
UQCRQ	0	-0.510354	0.618	0.82	0
NDUFS5	0	-0.5107	0.612	0.794	0
SKP1	0	-0.512746	0.632	0.802	0
GPX3	0	-0.516554	0.037	0.237	0
GAPLINC	0	-0.518128	0.026	0.276	0
MT-CO3	0	-0.519413	0.972	0.996	0
N4BP2L2	0	-0.520709	0.366	0.569	0
HP	0	-0.520993	0.015	0.165	0
MT-ND2	0	-0.52202	0.975	0.994	0
H2AFZ	0	-0.522615	0.468	0.692	0
PPIC	0	-0.523567	0.027	0.301	0
JPT1	0	-0.524726	0.413	0.643	0
MME	0	-0.527415	0.021	0.286	0
CD37	0	-0.530352	0.559	0.747	0
DPEP2	0	-0.532644	0.028	0.303	0
ABCG1	0	-0.532685	0.134	0.385	0
PET100	0	-0.532976	0.537	0.738	0
FFAR4	0	-0.533925	0.008	0.288	0
ITM2B	0	-0.535356	0.896	0.97	0
CPE	0	-0.539259	0.008	0.277	0
ACO1	0	-0.54078	0.04	0.311	0
EEF1G	0	-0.541742	0.129	0.359	0
HEXA	0	-0.542548	0.312	0.561	0
ATP5MG	0	-0.547163	0.814	0.936	0
FN1	0	-0.547736	0.314	0.534	0
GYPC	0	-0.548085	0.359	0.601	0
TGM2	0	-0.548587	0.279	0.481	0
ZFAS1	0	-0.549179	0.498	0.719	0
EVL	0	-0.549284	0.286	0.52	0
COPS9	0	-0.552252	0.445	0.676	0
XIST	0	-0.553421	0.041	0.183	0
MINOS1	0	-0.559125	0.484	0.713	0
TREM1	0	-0.562519	0.453	0.701	0
SLCO2B1	0	-0.562867	0.195	0.477	0
NDUFA7	0	-0.568729	0.089	0.385	0
TCEAL4	0	-0.571781	0.181	0.442	0
RPSA	0	-0.574677	0.654	0.878	0
TNNI2	0	-0.57523	0.068	0.368	0
NEDD8	0	-0.575967	0.55	0.764	0
C1orf56	0	-0.580706	0.007	0.243	0
SVIL	0	-0.583744	0.054	0.345	0
ABHD5	0	-0.589331	0.145	0.415	0
RACK1	0	-0.590933	0.791	0.94	0
PTPMT1	0	-0.593572	0.188	0.459	0
CD59	0	-0.595449	0.179	0.465	0
GMFG	0	-0.596992	0.624	0.82	0
HMGN3	0	-0.597316	0.225	0.518	0
2011-09-01	0	-0.598354	0.098	0.384	0
POLR2L	0	-0.599862	0.626	0.841	0
SPARC	0	-0.60068	0.02	0.28	0
IGF1	0	-0.60136	0.004	0.19	0
PSMA2	0	-0.605678	0.212	0.507	0
PARAL1	0	-0.614062	0.012	0.318	0
HSD17B11	0	-0.620258	0.247	0.533	0
ELOB	0	-0.620864	0.827	0.938	0
ECH1	0	-0.622003	0.205	0.505	0
AGRP	0	-0.622095	0.038	0.325	0
TCEAL8	0	-0.622507	0.088	0.399	0
ACOT7	0	-0.624943	0.058	0.361	0
UQCR11	0	-0.626631	0.786	0.932	0
RPS3A	0	-0.626938	0.873	0.979	0
ATP5IF1	0	-0.628239	0.327	0.617	0
SMIM30	0	-0.63117	0.179	0.465	0
OLR1	0	-0.63124	0.487	0.809	0
RPL41	0	-0.632842	0.991	1	0
RPS8	0	-0.63706	0.953	0.993	0
SPN	0	-0.640869	0.122	0.416	0
RSL24D1	0	-0.644039	0.247	0.538	0
LRPAP1	0	-0.646824	0.441	0.7	0
MGST2	0	-0.651996	0.134	0.456	0
CST3	0	-0.652557	0.964	0.998	0
PCOLCE2	0	-0.653208	0.045	0.346	0
ALDH1A1	0	-0.653668	0.08	0.409	0
SH3BGRL	0	-0.654872	0.535	0.766	0
LPL	0	-0.65612	0.048	0.367	0
RPL14	0	-0.656518	0.857	0.97	0
HNMT	0	-0.658661	0.347	0.646	0
C6orf48	0	-0.662348	0.124	0.439	0
GSTP1	0	-0.66639	0.66	0.894	0
PPARG	0	-0.671364	0.191	0.496	0
PLA2G16	0	-0.674116	0.216	0.545	0
DMAC1	0	-0.676259	0.125	0.451	0
GPD1	0	-0.67768	0.006	0.334	0
RPS3	0	-0.683048	0.879	0.984	0
LIPA	0	-0.684441	0.43	0.635	0
CYP27A1	0	-0.685075	0.31	0.706	0
BHLHE41	0	-0.685089	0.096	0.415	0
RPS15	0	-0.686286	0.95	0.996	0
CAT	0	-0.688448	0.14	0.471	0
SEC11A	0	-0.691435	0.476	0.729	0
RPL18A	0	-0.695577	0.902	0.99	0
TCF7L2	0	-0.696649	0.142	0.449	0
RPL22	0	-0.696912	0.853	0.976	0
DPYSL2	0	-0.697174	0.199	0.524	0
RPL35A	0	-0.699348	0.924	0.989	0
PHLDA3	0	-0.710667	0.03	0.404	0
LY86	0	-0.712268	0.236	0.54	0
PSMA7	0	-0.713303	0.782	0.928	0
VAMP8	0	-0.717345	0.693	0.918	0
C9orf16	0	-0.717792	0.408	0.7	0
TKT	0	-0.721532	0.432	0.697	0
RPL6	0	-0.725106	0.838	0.975	0
DSTN	0	-0.725908	0.225	0.569	0
MDH1	0	-0.727092	0.269	0.597	0
NDUFC2	0	-0.727456	0.164	0.538	0
RPS16	0	-0.728206	0.915	0.988	0
RPL12	0	-0.729524	0.949	0.994	0
NOP53	0	-0.732118	0.324	0.627	0
RPL9	0	-0.73292	0.884	0.982	0
SCP2	0	-0.735134	0.253	0.578	0
ATP5MPL	0	-0.742845	0.684	0.899	0
UBA52	0	-0.743332	0.907	0.985	0
RPL32	0	-0.743646	0.958	0.996	0
PEBP1	0	-0.749303	0.279	0.63	0
RPL11	0	-0.750115	0.955	0.997	0
PFDN5	0	-0.760952	0.878	0.982	0
RPS23	0	-0.761719	0.925	0.993	0
ESRRA	0	-0.764295	0.07	0.408	0
RPL4	0	-0.764328	0.634	0.899	0
LGALS3BP	0	-0.768548	0.437	0.756	0
NDUFA4	0	-0.76881	0.694	0.917	0
COX7C	0	-0.775258	0.781	0.956	0
RPL13	0	-0.781464	0.934	0.996	0
PDLIM1	0	-0.784579	0.041	0.428	0
COMMD6	0	-0.805102	0.623	0.891	0
NAP1L1	0	-0.808003	0.356	0.702	0
CD302	0	-0.80868	0.124	0.526	0
CTSS	0	-0.816086	0.889	0.976	0
EVI2B	0	-0.824719	0.261	0.619	0
CLEC12A	0	-0.828728	0.204	0.604	0
AKR1B1	0	-0.837552	0.124	0.524	0
GRN	0	-0.841081	0.88	0.978	0
AXL	0	-0.843295	0.088	0.505	0
ATP1B1	0	-0.849138	0.178	0.512	0
ARL6IP1	0	-0.849275	0.381	0.732	0
CD74	0	-0.853351	0.98	1	0
CKLF	0	-0.8609	0.266	0.673	0
HLA-DMB	0	-0.865098	0.395	0.757	0
TOMM7	0	-0.866214	0.638	0.908	0
TREM2	0	-0.86749	0.162	0.586	0
FCGRT	0	-0.868809	0.553	0.872	0
ATP5PO	0	-0.872073	0.171	0.603	0
ALOX5	0	-0.879047	0.296	0.691	0
LST1	0	-0.899691	0.647	0.913	0
RPL5	0	-0.902318	0.668	0.938	0
STMN1	0	-0.909101	0.077	0.572	0
ACP5	0	-0.910816	0.581	0.911	0
RPS14	0	-0.91979	0.927	0.995	0
RPS15A	0	-0.921608	0.928	0.995	0
UQCRB	0	-0.923064	0.668	0.926	0
RPS5	0	-0.925385	0.748	0.968	0
INHBA	0	-0.932767	0.092	0.488	0
AC020656.1	0	-0.934697	0.116	0.435	0
TSPO	0	-0.935144	0.77	0.943	0
RPS2	0	-0.936669	0.894	0.993	0
S100A13	0	-0.942146	0.108	0.534	0
GPNMB	0	-0.949329	0.38	0.814	0
RPL10	0	-0.951153	0.945	0.998	0
CALM2	0	-0.956591	0.744	0.95	0
RPS11	0	-0.959321	0.77	0.966	0
MS4A7	0	-0.961335	0.564	0.923	0
CFD	0	-0.965039	0.531	0.809	0
NDUFB8	0	-0.980083	0.088	0.585	0
RPL27	0	-0.985676	0.812	0.979	0
RPLP2	0	-0.992362	0.947	0.997	0
APOC2	0	-1.00806	0.055	0.243	0
TMBIM4	0	-1.01168	0.275	0.704	0
LDHB	0	-1.01677	0.176	0.631	0
MSR1	0	-1.01719	0.435	0.801	0
RPS27A	0	-1.01771	0.926	0.996	0
EIF3E	0	-1.03294	0.338	0.749	0
NDUFA11	0	-1.03544	0.18	0.683	0
MGST3	0	-1.03588	0.511	0.855	0
NDUFA13	0	-1.05546	0.388	0.814	0
RPL35	0	-1.07214	0.857	0.994	0
MRC1	0	-1.07382	0.261	0.677	0
NDUFB1	0	-1.07901	0.634	0.925	0
RPL15	0	-1.08211	0.863	0.99	0
RPS19	0	-1.08457	0.951	0.999	0
RPS25	0	-1.08535	0.869	0.99	0
VMO1	0	-1.08621	0.07	0.569	0
AC026369.3	0	-1.10381	0.055	0.569	0
CES1	0	-1.11591	0.228	0.653	0
HLA-DMA	0	-1.11714	0.606	0.93	0
RPS4X	0	-1.11729	0.786	0.987	0
RPL37A	0	-1.11778	0.887	0.995	0
JAML	0	-1.13417	0.055	0.609	0
RPL3	0	-1.14844	0.708	0.975	0
RPL38	0	-1.14921	0.846	0.99	0
HLA-DPA1	0	-1.15342	0.834	0.994	0
RPL10A	0	-1.1549	0.634	0.957	0
UBB	0	-1.18759	0.703	0.968	0
RPS27	0	-1.1896	0.959	0.999	0
VSIG4	0	-1.19405	0.306	0.81	0
RPL34	0	-1.20923	0.956	0.998	0
RPS6	0	-1.2271	0.817	0.99	0
RPL7	0	-1.23102	0.688	0.965	0
SCD	0	-1.25272	0.138	0.675	0
FBP1	0	-1.26947	0.427	0.842	0
RBP4	0	-1.29169	0.031	0.56	0
TFRC	0	-1.29318	0.165	0.691	0
RPL23A	0	-1.29857	0.808	0.988	0
SNHG25	0	-1.30247	0.017	0.609	0
CD9	0	-1.30612	0.374	0.844	0
TMSB4X	0	-1.3163	0.992	1	0
MCEMP1	0	-1.35165	0.269	0.725	0
HLA-DRB5	0	-1.37323	0.721	0.901	0
RPS18	0	-1.37807	0.848	0.997	0
RPL23	0	-1.40142	0.551	0.952	0
HLA-DPB1	0	-1.43967	0.759	0.995	0
GCHFR	0	-1.45072	0.238	0.857	0
RPS29	0	-1.47558	0.895	0.998	0
LTA4H	0	-1.4869	0.301	0.873	0
RPL26	0	-1.54784	0.816	0.994	0
ALDH2	0	-1.57627	0.236	0.852	0
HLA-DQA1	0	-1.57681	0.359	0.952	0
RPL31	0	-1.62092	0.741	0.985	0
C1QB	0	-1.63172	0.328	0.98	0
HLA-DRB1	0	-1.64825	0.902	1	0
HLA-DRA	0	-1.65838	0.952	1	0
CSTA	0	-1.67881	0.333	0.903	0
CD52	0	-1.68355	0.594	0.959	0
RPL36A	0	-1.70272	0.595	0.979	0
HLA-DQB1	0	-1.71504	0.512	0.983	0
C1QA	0	-1.74593	0.313	0.986	0
APOE	0	-1.79549	0.302	0.988	0
RETN	0	-1.80257	0.208	0.847	0
NUPR1	0	-1.85152	0.146	0.875	0
ALOX5AP	0	-1.85876	0.347	0.954	0
LYZ	0	-1.90226	0.848	0.998	0
RPL21	0	-1.90761	0.848	0.999	0
RPS20	0	-1.9177	0.683	0.993	0
RPL27A	0	-1.93283	0.663	0.991	0
MARCO	0	-1.9413	0.334	0.926	0
RPL17	0	-1.9484	0.523	0.968	0
RPL13A	0	-1.98517	0.713	0.995	0
RPS10	0	-2.06243	0.251	0.946	0
RPS17	0	-2.2103	0.334	0.966	0
CRIP1	0	-2.26761	0.256	0.883	0
APOC1	0	-2.51339	0.448	0.998	0
FABP4	0	-2.70019	0.049	0.947	0
NFIL3	4.94065645841247e-324	0.256891	0.168	0.048	1.17301065635629e-319
CCDC115	4.94065645841247e-324	-0.278376	0.119	0.258	1.17301065635629e-319
RHBDD2	4.94065645841247e-324	-0.324864	0.196	0.343	1.17301065635629e-319
PHACTR4	2.47032822920623e-323	0.27089	0.27	0.111	5.86505328178144e-319
FBXO7	2.96439387504748e-323	0.291082	0.378	0.197	7.03806393813773e-319
ARHGAP10	4.94065645841247e-323	0.263331	0.247	0.096	1.17301065635629e-318
HACD4	2.40609969524687e-321	-0.301609	0.146	0.301	5.71256189645512e-317
GAA	2.68771711337638e-321	-0.29538	0.351	0.439	6.3811779705782e-317
SRA1	1.36589388449271e-319	0.292165	0.382	0.2	3.24290526056259e-315
ACIN1	5.35046414901195e-318	0.250233	0.266	0.108	1.27030719825842e-313
APMAP	5.88994430901892e-318	-0.287357	0.132	0.262	1.39839057784727e-313
RALBP1	9.44497390104378e-318	-0.307457	0.2	0.354	2.24242570358581e-313
TET2	1.29595395166742e-317	0.259033	0.241	0.092	3.0768538720488e-313
ARHGAP25	7.73730467131828e-317	0.271501	0.278	0.117	1.83699087506439e-312
GALC	1.44173898873022e-316	-0.279153	0.098	0.229	3.42297670704329e-312
GPR65	1.44710493689657e-316	-0.331948	0.189	0.333	3.43571654117984e-312
GNA15	3.60023437532392e-316	0.263982	0.262	0.107	8.54767645389406e-312
SLC8A1	1.36494873197156e-315	0.304434	0.385	0.203	3.24066127944688e-311
PRPF38B	2.16155069348824e-315	-0.32836	0.201	0.338	5.13195365647978e-311
ATP5PF	2.69411033765554e-315	-0.292521	0.582	0.686	6.39635676366177e-311
SUCLG2	1.03682187757749e-314	-0.27377	0.101	0.229	2.46162250174447e-310
LRP1	1.54781123520567e-314	-0.320372	0.417	0.531	3.67481343462531e-310
MYL12B	4.13897744620485e-314	0.273364	0.862	0.758	9.82676025277956e-310
TUT7	5.53449696728025e-314	0.276677	0.264	0.11	0
SIVA1	7.16623351419779e-314	-0.314015	0.226	0.363	0
DDIT4	1.86139198187668e-313	0.345537	0.13	0.029	0
STOM	1.69481883745219e-312	0.313247	0.544	0.353	4.02384e-308
PDIA6	1.99461295611682e-312	0.34891	0.505	0.337	4.73561e-308
POLD4	4.60572103024769e-312	-0.319918	0.419	0.552	1.09349e-307
VEGFB	7.4870147642485e-312	-0.260471	0.104	0.236	1.77757e-307
HMOX2	9.61781371765335e-312	-0.264025	0.107	0.233	2.28346e-307
RYBP	1.41770711813714e-310	0.280824	0.203	0.072	3.36592e-306
ACP2	2.65491393318797e-310	0.297491	0.295	0.136	6.3033e-306
PDK4	9.09626823252289e-310	-0.283326	0.058	0.182	2.15964e-305
PPP1R11	0	0.256204	0.329	0.157	2.43039e-305
PRKCD	0	0.288397	0.331	0.16	4.68481e-305
MVP	2.76653e-308	0.288929	0.427	0.242	6.5683e-304
KHDRBS1	3.04916e-308	0.306102	0.489	0.301	7.23932e-304
NR3C1	2.15773e-307	0.318242	0.452	0.273	5.12289e-303
CHMP4B	8.08815e-307	0.308831	0.541	0.352	1.92029e-302
PLPP3	1.11054e-306	0.321705	0.255	0.107	2.63665e-302
CYBB	1.1836e-306	0.339975	0.689	0.516	2.81009e-302
ACSL4	1.23856e-306	0.262875	0.316	0.148	2.9406e-302
TAF9	2.24701e-306	0.279513	0.358	0.183	5.33484e-302
COX20	2.44811e-306	0.304295	0.398	0.218	5.81231e-302
HSPA4	2.32015e-304	0.299682	0.313	0.151	5.50849e-300
NFU1	3.08546e-304	-0.253975	0.097	0.217	7.32551e-300
SARAF	4.69953e-303	-0.268714	0.588	0.684	1.11576e-298
ACER3	6.1093e-303	-0.291664	0.214	0.336	1.45047e-298
JMJD1C	1.1961e-302	0.320876	0.414	0.237	2.83977e-298
DNM2	1.30128e-302	0.252244	0.283	0.124	3.08949e-298
ANAPC15	2.44921e-302	-0.273552	0.122	0.257	5.81492e-298
MAT2A	1.76935e-301	0.312521	0.389	0.214	4.2008e-297
DNASE2	6.42848e-300	-0.302438	0.223	0.382	1.52625e-295
EEF2	3.69021e-299	-0.282934	0.645	0.741	8.76129e-295
EIF4EBP2	1.40372e-298	-0.310429	0.153	0.29	3.33272e-294
PCNX1	4.39274e-298	0.264038	0.282	0.124	1.04292e-293
WSB1	8.10234e-298	0.306827	0.652	0.493	1.92366e-293
SLC11A1	1.45982e-297	0.337166	0.689	0.59	3.46591e-293
PIN4	2.44199e-297	-0.301195	0.165	0.297	5.79777e-293
IL3RA	2.96863e-297	0.309866	0.259	0.114	7.04813e-293
DOCK10	3.80165e-297	0.291934	0.297	0.138	9.02588e-293
HEXB	2.24017e-295	-0.285764	0.555	0.65	5.3186e-291
FYTTD1	4.25842e-295	0.273737	0.348	0.176	1.01103e-290
GTPBP2	7.27916e-295	0.258113	0.23	0.093	1.72822e-290
PPP1R15B	2.06065e-293	0.250929	0.226	0.089	4.89239e-289
AAMDC	1.49944e-292	-0.254234	0.082	0.197	3.55998e-288
MOB3B	2.34936e-291	-0.274454	0.088	0.207	5.57786e-287
SLC39A10	6.34344e-290	-0.280128	0.105	0.234	1.50606e-285
AUP1	7.28579e-290	0.259105	0.442	0.259	1.72979e-285
TECR	7.37975e-290	-0.273618	0.166	0.297	1.7521e-285
TMA7	1.44501e-289	-0.258384	0.824	0.903	3.43073e-285
ETF1	1.64383e-289	0.268253	0.348	0.179	3.90277e-285
ENO1	2.5359e-289	0.302323	0.718	0.606	6.02073e-285
MPHOSPH6	3.75935e-289	-0.305995	0.177	0.303	8.92546e-285
ZFAND5	4.49809e-289	0.303177	0.587	0.418	1.06794e-284
HPCAL1	8.15837e-289	0.290843	0.397	0.222	1.93696e-284
NRDC	1.0898e-288	0.250999	0.323	0.158	2.5874e-284
FUS	1.17462e-288	0.291429	0.541	0.353	2.78879e-284
NDUFS4	3.91023e-288	-0.291506	0.229	0.35	9.28366e-284
GNPDA1	1.67351e-287	0.276376	0.315	0.154	3.97325e-283
C6orf62	3.74187e-286	0.313316	0.607	0.436	8.88394e-282
NRP2	4.82935e-285	0.278698	0.231	0.092	1.14658e-280
TNKS2	5.76426e-285	0.275755	0.338	0.173	1.36855e-280
H1FX	8.68124e-284	0.359614	0.273	0.137	2.0611e-279
RNPS1	3.07555e-283	0.252653	0.352	0.182	7.30197e-279
RALGDS	6.13897e-283	0.250792	0.212	0.08	1.45751e-278
BID	7.29928e-283	0.312893	0.468	0.299	1.73299e-278
DPY30	1.73112e-281	-0.275705	0.16	0.293	4.11001e-277
DDX3Y	2.77758e-281	0.254343	0.202	0.087	6.59453e-277
LMO4	2.05163e-280	-0.311799	0.242	0.384	4.87097e-276
RBBP4	3.43239e-280	-0.293438	0.223	0.353	8.14917e-276
EIF4EBP1	1.01983e-279	-0.289686	0.219	0.355	2.42127e-275
HADHB	1.76672e-279	-0.285032	0.288	0.401	4.19454e-275
SDC2	1.1319e-278	0.29147	0.166	0.05	2.68736e-274
TXNRD1	2.4345e-278	0.316306	0.351	0.196	5.77998e-274
RPS4Y1	6.80087e-278	-0.27289	0.369	0.442	1.61466e-273
ZNHIT1	5.19068e-277	-0.278639	0.377	0.48	1.23237e-272
ANKRD10	7.19258e-276	0.272161	0.304	0.149	1.70766e-271
POLR2G	8.78536e-276	-0.283514	0.224	0.345	2.08582e-271
LPCAT2	1.12544e-275	0.291865	0.385	0.218	2.67202e-271
VCP	3.50946e-275	0.282928	0.425	0.25	8.33216e-271
PNPLA8	1.66366e-274	0.264681	0.273	0.126	3.94985e-270
AFTPH	4.36212e-274	0.253056	0.281	0.13	1.03566e-269
SPI1	5.76885e-273	0.25956	0.843	0.781	1.36964e-268
NDUFB10	1.59828e-272	-0.282656	0.369	0.481	3.79463e-268
POLR2K	1.49454e-271	-0.279628	0.331	0.441	3.54833e-267
SF3B2	3.73348e-271	0.274809	0.456	0.278	8.86402e-267
ABHD12	1.14211e-269	0.275365	0.345	0.185	2.71161e-265
NAA10	5.08679e-269	-0.258394	0.125	0.257	1.20771e-264
REL	1.52729e-266	0.344158	0.409	0.251	3.62609e-262
PSMA4	2.17353e-266	0.287758	0.715	0.592	5.1604e-262
SYF2	2.31781e-265	-0.300631	0.373	0.499	5.50295e-261
PLEKHB2	3.97981e-264	0.29584	0.553	0.383	9.44888e-260
SCAND1	5.11505e-264	0.281683	0.543	0.369	1.21442e-259
NSMAF	8.0839e-264	0.271299	0.273	0.128	1.91928e-259
CSGALNACT2	2.08389e-263	0.257793	0.291	0.141	4.94758e-259
ZSCAN16-AS1	2.80001e-263	-0.283945	0.178	0.303	6.64779e-259
EGR1	4.12018e-263	0.291436	0.143	0.039	9.78212e-259
REX1BD	6.26359e-263	-0.280848	0.33	0.447	1.4871e-258
CMPK1	4.30138e-261	-0.267825	0.254	0.367	1.02123e-256
SLAMF8	3.51467e-260	0.270418	0.331	0.175	8.34453e-256
UXT	1.00335e-259	-0.276144	0.404	0.505	2.38216e-255
NCL	2.50913e-259	-0.295332	0.423	0.549	5.95719e-255
TAF10	3.01407e-259	-0.268341	0.226	0.342	7.15601e-255
TMOD3	8.3168e-259	0.263212	0.437	0.265	1.97458e-254
DCTN3	1.67819e-258	-0.269475	0.215	0.33	3.98435e-254
NDUFAF8	4.61357e-258	-0.282354	0.182	0.305	1.09535e-253
ATM	2.09735e-257	-0.260177	0.111	0.234	4.97952e-253
RAD23A	2.27137e-256	0.288898	0.52	0.356	5.39268e-252
EIF5	5.53096e-256	0.293692	0.522	0.358	1.31316e-251
NUMB	6.88685e-256	0.289159	0.353	0.199	1.63508e-251
IGSF6	7.34725e-256	0.294838	0.738	0.647	1.74438e-251
MT-ND5	8.12833e-255	0.31153	0.867	0.806	1.92983e-250
UBE2W	1.06288e-254	-0.254849	0.126	0.257	2.5235e-250
TTC3	1.18133e-254	-0.26593	0.139	0.259	2.80471e-250
LSM3	1.97876e-254	-0.286297	0.327	0.444	4.69796e-250
VMP1	1.98068e-254	0.304398	0.619	0.469	4.70253e-250
PPT1	2.58333e-254	-0.257409	0.508	0.602	6.13333e-250
KPNB1	4.29923e-254	0.287837	0.498	0.329	1.02072e-249
NDUFB4	1.53398e-251	-0.269255	0.543	0.64	3.64199e-247
LARP7	3.57044e-251	-0.294076	0.275	0.382	8.47693e-247
SMARCA5	1.01502e-250	0.256475	0.347	0.189	2.40986e-246
SEM1	4.01768e-250	0.271445	0.735	0.612	9.53879e-246
NR1H3	5.12287e-250	0.347427	0.264	0.18	1.21627e-245
SETX	5.37302e-250	0.25801	0.364	0.203	1.27566e-245
LSM4	1.62942e-249	-0.27131	0.271	0.382	3.86856e-245
SERP1	2.18999e-249	0.261568	0.794	0.682	5.19948e-245
CCPG1	1.58173e-246	-0.263178	0.21	0.334	3.75533e-242
CHCHD5	7.80377e-245	-0.274199	0.226	0.343	1.85277e-240
MIR3945HG	3.52189e-244	0.332091	0.265	0.134	8.36167e-240
MRPS33	5.90118e-243	-0.251095	0.139	0.258	1.40106e-238
TRIM56	6.83898e-243	0.257632	0.346	0.189	1.62371e-238
KYNU	2.15887e-242	0.309339	0.45	0.296	5.1256e-238
STIP1	3.5709e-242	0.2957	0.314	0.183	8.47804e-238
CPEB4	8.44809e-242	-0.283706	0.223	0.347	2.00575e-237
PTPN2	1.48473e-241	0.250907	0.366	0.206	3.52506e-237
P4HB	2.79617e-240	0.298871	0.537	0.394	6.63867e-236
IGBP1	5.62486e-240	-0.256932	0.155	0.268	1.33545e-235
WASHC4	9.89129e-240	0.253619	0.399	0.239	2.34839e-235
PRRC2C	3.97447e-239	0.255886	0.56	0.387	9.4362e-235
AHSA1	3.44734e-238	0.278684	0.3	0.164	8.18468e-234
YWHAQ	1.83406e-237	0.270453	0.466	0.313	4.35443e-233
ARL4C	3.14081e-237	0.30839	0.127	0.037	7.45691e-233
MAP7D1	5.35498e-236	0.251322	0.383	0.224	1.27138e-231
CMC2	5.5279e-235	0.265026	0.48	0.317	1.31244e-230
C19orf53	8.84585e-235	-0.260872	0.478	0.579	2.10018e-230
IDS	3.59162e-234	-0.270778	0.254	0.372	8.52722e-230
RBM39	7.10334e-234	0.255635	0.55	0.383	1.68647e-229
C1orf122	8.2901e-234	0.274941	0.365	0.215	1.96823e-229
SORT1	3.28304e-233	-0.262024	0.171	0.288	7.79459e-229
GGA2	2.04414e-232	-0.26743	0.208	0.325	4.8532e-228
GSTK1	2.38816e-232	-0.266075	0.463	0.565	5.66998e-228
FAM96A	1.49887e-231	0.281985	0.539	0.388	3.55861e-227
ATP6V1E1	9.29114e-231	-0.25651	0.412	0.502	2.2059e-226
NCEH1	8.00145e-230	-0.259278	0.242	0.342	1.8997e-225
SEC61G	7.81091e-228	0.261864	0.763	0.672	1.85447e-223
TNRC6B	1.50163e-227	-0.268336	0.146	0.263	3.56518e-223
IRF8	1.51854e-226	0.297305	0.383	0.235	3.60533e-222
KLHL6	8.33016e-226	0.261029	0.292	0.155	1.97775e-221
CD86	3.78843e-225	0.29328	0.459	0.313	8.99449e-221
PFDN4	1.04557e-223	-0.254769	0.153	0.249	2.4824e-219
SFT2D2	6.62967e-223	0.265688	0.402	0.247	1.57402e-218
TMEM256	6.72907e-221	-0.258183	0.228	0.338	1.59762e-216
HCLS1	1.88571e-218	0.266645	0.554	0.405	4.47706e-214
CXCL3	1.38139e-217	0.569768	0.193	0.139	3.2797e-213
DRAM2	1.16946e-215	-0.251332	0.284	0.395	2.77653e-211
LDHA	6.74608e-213	0.265925	0.585	0.481	1.60166e-208
PFDN1	3.29267e-212	-0.258027	0.283	0.378	7.81745e-208
NAA38	3.35405e-212	-0.265372	0.383	0.487	7.96319e-208
TMEM160	7.54693e-208	-0.25081	0.258	0.36	1.79179e-203
EIF4A1	1.97809e-206	0.268288	0.504	0.36	4.69639e-202
STK17B	2.78314e-206	0.256681	0.293	0.16	6.60772e-202
ISCU	9.49262e-206	-0.257254	0.434	0.548	2.25374e-201
PABPC4	1.05916e-204	-0.274266	0.291	0.386	2.51466e-200
MFSD1	1.35149e-204	0.263038	0.573	0.451	3.2087e-200
CNIH4	9.8025e-202	0.25761	0.499	0.401	2.32731e-197
TCP1	3.79601e-201	0.264704	0.329	0.207	9.01248e-197
VSIR	6.33118e-199	0.254881	0.291	0.159	1.50315e-194
PRMT2	8.88439e-197	-0.251182	0.323	0.415	2.10933e-192
FABP3	7.7801e-188	-0.280967	0.035	0.101	1.84715e-183
PRPF4B	9.61663e-182	-0.250285	0.247	0.348	2.28318e-177
HCK	5.85808e-181	0.255061	0.554	0.425	1.39083e-176
EVI2A	1.457e-173	-0.260074	0.215	0.319	3.45922e-169
TUBA1A	4.51293e-166	0.279585	0.44	0.346	1.07146e-161
PLAU	3.57711e-157	0.271619	0.183	0.117	8.49276e-153
MT1F	1.96179e-135	0.279241	0.158	0.081	4.65767e-131
PLAC8	2.59481e-118	-0.255682	0.259	0.373	6.16059e-114
CXCR4	2.77055e-92	0.255162	0.252	0.189	6.57785e-88
MT1E	2.94016e-87	0.281064	0.125	0.069	6.98053e-83

## Sheet: MNP_severe_vs_moderate
	p_val	avg_logFC	pct.1	pct.2	p_val_adj
CCL2	0	2.67984	0.935	0.192	0
CCL7	0	2.57999	0.632	0.063	0
CCL3L1	0	2.51438	0.724	0.217	0
SPP1	0	2.43816	0.445	0.04	0
CCL4L2	0	2.26	0.672	0.368	0
CXCL8	0	2.1598	0.504	0.045	0
CCL3	0	1.97879	0.853	0.397	0
TIMP1	0	1.90611	0.892	0.806	0
S100A8	0	1.87375	0.852	0.788	0
HSPA6	0	1.8079	0.256	0.211	0
S100A12	0	1.79866	0.396	0.015	0
CCL4	0	1.76609	0.666	0.257	0
CCL8	0	1.67362	0.738	0.288	0
HSPA1A	0	1.65313	0.603	0.814	0
DNAJB1	0	1.5476	0.416	0.55	0
HSPA1B	0	1.47695	0.355	0.506	0
NEAT1	0	1.45897	0.959	0.892	0
FCN1	0	1.43802	0.658	0.147	0
SGK1	0	1.42464	0.825	0.57	0
IL1RN	0	1.39536	0.875	0.864	0
IER3	0	1.37904	0.58	0.177	0
S100A9	0	1.37807	0.877	0.864	0
C15orf48	0	1.35148	0.862	0.67	0
FOS	0	1.29104	0.845	0.689	0
NFKBIA	0	1.27234	0.848	0.811	0
CYP1B1	0	1.24415	0.315	0.013	0
NINJ1	0	1.2427	0.776	0.644	0
SOD2	0	1.24034	0.883	0.842	0
VAMP5	0	1.23076	0.862	0.746	0
MT-ND4	0	1.22343	0.972	0.917	0
DUSP6	0	1.21876	0.655	0.475	0
DUSP1	0	1.1907	0.878	0.74	0
EMP1	0	1.18702	0.598	0.198	0
IL1R2	0	1.16914	0.405	0.02	0
IDO1	0	1.15905	0.568	0.14	0
SLC25A37	0	1.1204	0.543	0.309	0
HES4	0	1.11561	0.485	0.156	0
KLF6	0	1.09817	0.964	0.937	0
NAMPT	0	1.09718	0.867	0.876	0
RSAD2	0	1.08538	0.905	0.909	0
CXCL2	0	1.07247	0.324	0.104	0
SAT1	0	1.03991	0.996	0.986	0
CLU	0	1.03776	0.422	0.009	0
FOSB	0	1.02007	0.499	0.164	0
GBP5	0	1.01354	0.716	0.601	0
TYMP	0	1.00117	0.971	0.961	0
ISG20	0	0.986819	0.866	0.867	0
MT-ATP6	0	0.979129	0.962	0.934	0
CALHM6	0	0.97547	0.662	0.616	0
PTPRE	0	0.973801	0.653	0.536	0
VCAN	0	0.96632	0.376	0.179	0
H3F3B	0	0.965898	0.99	0.984	0
AC015912.3	0	0.957717	0.459	0.149	0
WARS	0	0.942915	0.787	0.841	0
ZFP36	0	0.942256	0.826	0.833	0
BCL2A1	0	0.940933	0.924	0.909	0
HSPB1	0	0.934418	0.7	0.917	0
GBP1	0	0.921056	0.889	0.907	0
CCR1	0	0.907404	0.767	0.765	0
SLAMF7	0	0.890229	0.533	0.268	0
GCH1	0	0.887585	0.645	0.558	0
HSP90AA1	0	0.886859	0.926	0.949	0
FNIP2	0	0.885208	0.647	0.474	0
MARCKS	0	0.879727	0.719	0.465	0
IFITM2	0	0.879312	0.92	0.925	0
MT-ND3	0	0.868988	0.983	0.948	0
CD300E	0	0.868896	0.448	0.208	0
PHLDA2	0	0.86823	0.461	0.264	0
CTSB	0	0.855856	0.972	0.944	0
HIF1A	0	0.854946	0.718	0.689	0
HSPH1	0	0.84819	0.453	0.733	0
TNFAIP3	0	0.847814	0.558	0.454	0
JUND	0	0.846536	0.664	0.61	0
B4GALT5	0	0.842729	0.605	0.483	0
PIM1	0	0.838117	0.5	0.356	0
ISG15	0	0.837213	0.985	0.983	0
CTSL	0	0.836652	0.961	0.907	0
ACSL1	0	0.823477	0.706	0.762	0
SH3BGRL3	0	0.817586	0.985	0.983	0
SRGN	0	0.812164	0.987	0.964	0
PLEK	0	0.810373	0.849	0.914	0
PPP1R15A	0	0.805288	0.706	0.736	0
TLR2	0	0.804781	0.534	0.377	0
IER5	0	0.802537	0.339	0.416	0
HPSE	0	0.80007	0.473	0.351	0
SLC39A8	0	0.797075	0.378	0.188	0
RGL1	0	0.79492	0.598	0.316	0
ANKRD22	0	0.793644	0.52	0.215	0
SPHK1	0	0.792387	0.537	0.19	0
MXD1	0	0.777989	0.441	0.245	0
KLF4	0	0.7733	0.518	0.411	0
KLF2	0	0.770982	0.423	0.204	0
MAFB	0	0.769659	0.83	0.824	0
BAG3	0	0.763286	0.193	0.168	0
PLAUR	0	0.748916	0.852	0.876	0
CCRL2	0	0.743709	0.596	0.653	0
IER2	0	0.741178	0.674	0.747	0
ATF3	0	0.738287	0.574	0.548	0
ADM	0	0.721159	0.352	0.149	0
SOCS3	0	0.720192	0.461	0.273	0
CD48	0	0.717117	0.639	0.393	0
CLEC5A	0	0.717039	0.314	0.054	0
TAOK1	0	0.716443	0.948	0.971	0
SLC2A3	0	0.715929	0.495	0.476	0
APOBEC3A	0	0.715453	0.785	0.741	0
TPM4	0	0.692424	0.813	0.872	0
HMOX1	0	0.68595	0.642	0.843	0
CKAP4	0	0.683849	0.431	0.284	0
FFAR2	0	0.682282	0.28	0.15	0
SAMSN1	0	0.681197	0.518	0.446	0
INSIG1	0	0.680113	0.334	0.243	0
MMP19	0	0.679216	0.32	0.291	0
SLC38A2	0	0.675067	0.477	0.405	0
CEBPB	0	0.67471	0.827	0.84	0
IFITM1	0	0.673258	0.932	0.872	0
MT2A	0	0.67315	0.962	0.953	0
ELOC	0	0.672514	0.728	0.836	0
TAP1	0	0.670646	0.778	0.832	0
ATP2B1-AS1	0	0.666987	0.379	0.253	0
MT-CO3	0	0.665636	0.972	0.951	0
TAGAP	0	0.660035	0.507	0.448	0
GBP2	0	0.658685	0.651	0.725	0
JUN	0	0.653664	0.768	0.785	0
KLF10	0	0.650924	0.406	0.307	0
FKBP4	0	0.650397	0.317	0.462	0
GBP4	0	0.64683	0.709	0.817	0
MT-CO2	0	0.646608	0.996	0.975	0
ITGAX	0	0.643087	0.534	0.492	0
ZFP36L1	0	0.63208	0.557	0.668	0
CSF2RB	0	0.628325	0.488	0.521	0
ARF6	0	0.626975	0.667	0.775	0
OTUD1	0	0.625955	0.356	0.214	0
RNF213	0	0.623768	0.881	0.923	0
MT-CYB	0	0.623376	0.95	0.945	0
LYN	0	0.623106	0.81	0.904	0
CYTOR	0	0.622009	0.432	0.369	0
ANXA2R	0	0.619177	0.262	0.168	0
EGR2	0	0.616163	0.39	0.305	0
CEBPD	0	0.613335	0.531	0.589	0
JUNB	0	0.609501	0.794	0.83	0
TSC22D3	0	0.609317	0.608	0.705	0
ETS2	0	0.609071	0.365	0.268	0
RHOB	0	0.604865	0.468	0.509	0
ICAM1	0	0.604495	0.489	0.414	0
UPP1	0	0.600396	0.748	0.84	0
S100A10	0	0.599383	0.963	0.963	0
DNAJA4	0	0.59467	0.172	0.182	0
RNF19B	0	0.589895	0.495	0.525	0
TRIB1	0	0.589171	0.342	0.162	0
P2RX7	0	0.586813	0.468	0.488	0
CALM1	0	0.586197	0.928	0.952	0
RNASE2	0	0.584618	0.288	0.037	0
FLOT1	0	0.584011	0.671	0.748	0
ATP6V1G1	0	0.579633	0.882	0.941	0
LIMS1	0	0.57442	0.652	0.768	0
METRNL	0	0.571238	0.412	0.319	0
P2RX4	0	0.566648	0.55	0.6	0
IFNGR2	0	0.566024	0.657	0.801	0
CREM	0	0.562912	0.506	0.534	0
ADGRE5	0	0.558725	0.577	0.709	0
FNDC3B	0	0.557397	0.639	0.752	0
GNA13	0	0.557128	0.522	0.561	0
IFI27	0	0.556785	0.86	0.741	0
DEFB1	0	0.555508	0.624	0.745	0
MT-CO1	0	0.555402	0.994	0.966	0
EREG	0	0.555371	0.261	0.21	0
PLA2G7	0	0.554027	0.495	0.245	0
SGTB	0	0.552676	0.325	0.141	0
MCL1	0	0.550917	0.801	0.903	0
TCIRG1	0	0.547923	0.703	0.815	0
TXN	0	0.547425	0.924	0.951	0
RPS26	0	0.546564	0.929	0.964	0
RARRES3	0	0.546167	0.602	0.779	0
HIST2H2AA4	0	0.544442	0.322	0.268	0
GK	0	0.543558	0.629	0.733	0
ZFAND2A	0	0.540843	0.244	0.333	0
FOLR3	0	0.539744	0.285	0.309	0
HSPE1	0	0.536957	0.625	0.893	0
ATP13A3	0	0.534113	0.4	0.381	0
ATF5	0	0.534092	0.647	0.714	0
LHFPL2	0	0.533261	0.606	0.679	0
RIN2	0	0.532368	0.448	0.537	0
IRF1	0	0.53179	0.677	0.856	0
PHLDA1	0	0.53121	0.237	0.162	0
MT-ND1	0	0.530382	0.98	0.943	0
SQOR	0	0.529591	0.644	0.764	0
CFLAR	0	0.528488	0.685	0.819	0
FGR	0	0.527489	0.653	0.76	0
LILRA5	0	0.525407	0.472	0.635	0
GADD45B	0	0.523451	0.576	0.7	0
RIPK2	0	0.519213	0.514	0.603	0
ACTB	0	0.519115	0.995	0.999	0
PLEKHO1	0	0.517148	0.513	0.531	0
NFKBIZ	0	0.515127	0.415	0.421	0
LILRB2	0	0.511155	0.54	0.607	0
DRAM1	0	0.509706	0.551	0.688	0
EMP3	0	0.508881	0.883	0.932	0
UBC	0	0.507783	0.943	0.97	0
HSPD1	0	0.50768	0.465	0.799	0
CLEC4E	0	0.507186	0.351	0.397	0
MIR4435-2HG	0	0.504742	0.376	0.397	0
BAZ1A	0	0.50243	0.679	0.827	0
MT-ND2	0	0.500772	0.975	0.937	0
ZEB2	0	0.497486	0.733	0.865	0
ATP6V1B2	0	0.495247	0.751	0.864	0
CCNL1	0	0.495016	0.646	0.785	0
MGAT1	0	0.49029	0.788	0.9	0
HIST1H2AC	0	0.488579	0.284	0.325	0
LITAF	0	0.486899	0.83	0.928	0
SERPINH1	0	0.48479	0.148	0.238	0
ID2	0	0.481298	0.385	0.398	0
MCUB	0	0.480932	0.528	0.649	0
MAPK6	0	0.479767	0.393	0.339	0
PTGER2	0	0.479699	0.325	0.184	0
PDXK	0	0.478361	0.575	0.707	0
MX2	0	0.478157	0.777	0.896	0
H3F3A	0	0.477311	0.954	0.977	0
GNG5	0	0.476997	0.96	0.968	0
MAP3K8	0	0.476877	0.452	0.571	0
RBM47	0	0.475512	0.618	0.765	0
KDM6B	0	0.475498	0.323	0.254	0
CD44	0	0.474198	0.819	0.876	0
HMGA1	0	0.471637	0.594	0.731	0
SMCHD1	0	0.47137	0.598	0.744	0
PIM3	0	0.4708	0.634	0.763	0
PSTPIP2	0	0.46997	0.349	0.28	0
RAB1A	0	0.469483	0.669	0.797	0
TNFRSF1B	0	0.468372	0.457	0.536	0
NCF1	0	0.464117	0.753	0.91	0
NECTIN2	0	0.460159	0.485	0.522	0
ANPEP	0	0.459816	0.484	0.634	0
CD47	0	0.458579	0.69	0.84	0
RRAGC	0	0.455485	0.437	0.481	0
FPR2	0	0.453318	0.352	0.406	0
CARD19	0	0.45264	0.339	0.274	0
GAPDH	0	0.45235	0.959	0.985	0
CBWD2	0	0.451805	0.512	0.663	0
ARL8B	0	0.450918	0.631	0.784	0
FAM49B	0	0.450461	0.653	0.798	0
LCP2	0	0.449058	0.716	0.863	0
LILRB3	0	0.448514	0.56	0.72	0
BHLHE40	0	0.447901	0.363	0.334	0
PSMB9	0	0.447145	0.865	0.95	0
TGFBI	0	0.446272	0.575	0.789	0
TNFSF13B	0	0.444944	0.857	0.938	0
UBE2J1	0	0.443469	0.52	0.653	0
RALA	0	0.438867	0.46	0.537	0
SRGAP2	0	0.438521	0.437	0.5	0
SERTAD1	0	0.438438	0.421	0.495	0
TMEM70	0	0.438427	0.413	0.554	0
ST3GAL5	0	0.436095	0.408	0.456	0
UBALD2	0	0.43468	0.395	0.457	0
ITGAM	0	0.434581	0.337	0.251	0
ACTG1	0	0.430966	0.92	0.97	0
MIDN	0	0.429022	0.385	0.442	0
DEK	0	0.427706	0.764	0.909	0
CD274	0	0.426892	0.446	0.565	0
C1orf122	0	0.426612	0.365	0.419	0
ATP5F1E	0	0.42642	0.99	0.995	0
DMXL2	0	0.424471	0.52	0.672	0
ITGA5	0	0.422968	0.445	0.563	0
MYADM	0	0.422285	0.49	0.609	0
TGFB1	0	0.422035	0.669	0.836	0
BCL6	0	0.420963	0.358	0.437	0
IRAK1	0	0.420307	0.365	0.394	0
RBMS1	0	0.417495	0.63	0.804	0
FCER1G	0	0.416782	0.986	0.966	0
CALM3	0	0.414892	0.658	0.826	0
ARID5B	0	0.414332	0.324	0.245	0
EZR	0	0.412709	0.465	0.563	0
SQSTM1	0	0.412516	0.796	0.914	0
PPIF	0	0.410701	0.399	0.56	0
CD38	0	0.40875	0.439	0.452	0
WTAP	0	0.406608	0.439	0.612	0
CLK1	0	0.406279	0.329	0.357	0
KCTD12	0	0.405293	0.605	0.796	0
CD83	0	0.405144	0.619	0.752	0
SUB1	0	0.404669	0.823	0.933	0
THBS1	0	0.402688	0.102	0.181	0
SH3GLB1	0	0.401988	0.635	0.831	0
ERO1A	0	0.40066	0.365	0.412	0
MAFF	0	0.400415	0.284	0.218	0
MTHFD2	0	0.399981	0.52	0.644	0
RAB5IF	0	0.399731	0.69	0.848	0
GALM	0	0.397909	0.395	0.415	0
SPCS3	0	0.397768	0.567	0.752	0
SLFN5	0	0.397746	0.352	0.407	0
RAB20	0	0.39673	0.548	0.711	0
SLC43A2	0	0.395829	0.455	0.617	0
DDX60L	0	0.394331	0.703	0.853	0
STAT1	0	0.394172	0.833	0.934	0
SEC61G	0	0.393275	0.763	0.912	0
LMNB1	0	0.392874	0.354	0.378	0
MAP1LC3B	0	0.389953	0.69	0.861	0
GSTO1	0	0.387273	0.874	0.925	0
HM13	0	0.3871	0.56	0.711	0
IL1B	0	0.385983	0.214	0.452	0
AQP9	0	0.384439	0.601	0.723	0
MRPS6	0	0.383198	0.364	0.53	0
IL6R	0	0.382781	0.357	0.393	0
MOB1A	0	0.381752	0.739	0.89	0
FLNA	0	0.38094	0.685	0.852	0
FPR1	0	0.380899	0.565	0.764	0
ACOT9	0	0.380853	0.508	0.639	0
CHMP4B	0	0.380095	0.541	0.721	0
SERF2	0	0.378624	0.993	0.994	0
H1FX	0	0.376887	0.273	0.306	0
SECTM1	0	0.375412	0.401	0.525	0
ZC3HAV1	0	0.374999	0.495	0.718	0
STAT2	0	0.372932	0.663	0.839	0
PPP1R18	0	0.372256	0.563	0.735	0
FOSL2	0	0.372173	0.289	0.314	0
SPPL2A	0	0.371804	0.579	0.755	0
EAF1	0	0.371298	0.281	0.262	0
PITPNA	0	0.371227	0.336	0.358	0
PLK3	0	0.366991	0.327	0.308	0
NOP10	0	0.366876	0.878	0.935	0
TIFA	0	0.366786	0.229	0.255	0
CDKN1A	0	0.366427	0.776	0.756	0
PSMB3	0	0.36574	0.764	0.909	0
DDX3X	0	0.364181	0.55	0.749	0
SPAG9	0	0.363055	0.397	0.519	0
ASPH	0	0.362302	0.307	0.421	0
CIR1	0	0.360757	0.487	0.79	0
FAM20C	0	0.360005	0.244	0.144	0
OPTN	0	0.35896	0.558	0.746	0
BACH1	0	0.357278	0.507	0.728	0
MYOF	0	0.35443	0.514	0.723	0
FGL2	0	0.353528	0.484	0.503	0
PCBP1	0	0.351889	0.811	0.936	0
TRA2B	0	0.350772	0.465	0.651	0
IRF2BP2	0	0.350571	0.387	0.538	0
ATP1B3	0	0.350239	0.549	0.748	0
UBR4	0	0.349411	0.411	0.571	0
ABL2	0	0.348068	0.304	0.345	0
COX20	0	0.347173	0.398	0.518	0
CD99	0	0.346858	0.617	0.807	0
C4orf3	0	0.345953	0.758	0.908	0
MBOAT7	0	0.345112	0.282	0.339	0
RELB	0	0.345107	0.398	0.38	0
DDX21	0	0.34458	0.526	0.758	0
KRAS	0	0.343328	0.382	0.482	0
PFKFB3	0	0.342629	0.351	0.415	0
ARL5B	0	0.342298	0.267	0.243	0
RHBDF2	0	0.3411	0.376	0.463	0
AHNAK	0	0.341092	0.483	0.646	0
B3GNT5	0	0.341077	0.292	0.34	0
SH3BP2	0	0.340381	0.464	0.644	0
C5AR1	0	0.339707	0.529	0.749	0
HNRNPLL	0	0.338528	0.311	0.354	0
ARFGAP3	0	0.338385	0.378	0.546	0
FAM177A1	0	0.336527	0.507	0.692	0
C6orf62	0	0.335427	0.607	0.819	0
UBE2D3	0	0.334442	0.81	0.932	0
STX4	0	0.334194	0.479	0.7	0
IGSF6	0	0.333816	0.738	0.838	0
MAP2K3	0	0.333746	0.329	0.394	0
ZNF267	0	0.331797	0.376	0.478	0
CAPN2	0	0.33138	0.415	0.572	0
NFE2L2	0	0.329735	0.606	0.815	0
MT-ND4L	0	0.328277	0.904	0.945	0
IL10RA	0	0.328012	0.586	0.795	0
EPSTI1	0	0.327591	0.822	0.937	0
IL4I1	0	0.326723	0.559	0.641	0
MYO1G	0	0.323915	0.41	0.58	0
TLNRD1	0	0.322631	0.349	0.467	0
UBE2B	0	0.322184	0.624	0.833	0
CKS2	0	0.320941	0.223	0.299	0
IFI27L2	0	0.320841	0.516	0.726	0
ARL8A	0	0.320044	0.342	0.42	0
LILRB4	0	0.319558	0.664	0.778	0
VMP1	0	0.318949	0.619	0.842	0
HERC5	0	0.318873	0.718	0.91	0
GNB1	0	0.318286	0.547	0.756	0
RIT1	0	0.31775	0.311	0.389	0
KIAA1551	0	0.317672	0.374	0.594	0
ERBIN	0	0.317449	0.35	0.492	0
CHORDC1	0	0.317096	0.292	0.414	0
ZFYVE16	0	0.316993	0.384	0.573	0
RHOC	0	0.316781	0.306	0.319	0
CDC42SE1	0	0.316425	0.39	0.5	0
CYTH4	0	0.313914	0.292	0.363	0
ZBTB43	0	0.31212	0.272	0.311	0
POMP	0	0.31133	0.889	0.955	0
IVNS1ABP	0	0.310892	0.373	0.598	0
ATP6V1C1	0	0.309543	0.448	0.624	0
NBN	0	0.309445	0.451	0.707	0
DDX58	0	0.309276	0.612	0.844	0
JARID2	0	0.308722	0.231	0.251	0
AP1S2	0	0.307726	0.403	0.453	0
ARPC4	0	0.305981	0.367	0.497	0
DPH3	0	0.305783	0.521	0.729	0
EMILIN2	0	0.305054	0.458	0.653	0
ADAM17	0	0.304818	0.473	0.696	0
RILPL2	0	0.304575	0.472	0.706	0
RYBP	0	0.304272	0.203	0.183	0
NAA50	0	0.303254	0.362	0.491	0
MAP3K7CL	0	0.302901	0.194	0.19	0
LACTB	0	0.302265	0.625	0.832	0
RHEB	0	0.302031	0.656	0.848	0
RNF145	0	0.301887	0.279	0.305	0
CSF1	0	0.301462	0.23	0.323	0
KLF3	0	0.300261	0.346	0.495	0
TMEM50A	0	0.299801	0.753	0.897	0
TMEM167A	0	0.299277	0.504	0.75	0
DNAJB6	0	0.298364	0.533	0.795	0
NLRC5	0	0.296474	0.287	0.32	0
JAK1	0	0.296425	0.569	0.794	0
RBPJ	0	0.295508	0.536	0.766	0
PLPP3	0	0.294968	0.255	0.328	0
PLAU	0	0.294936	0.183	0.263	0
VMA21	0	0.293793	0.427	0.614	0
PNP	0	0.29262	0.31	0.445	0
ADAM9	0	0.292301	0.315	0.402	0
APOL6	0	0.292176	0.679	0.865	0
HBEGF	0	0.29193	0.231	0.302	0
YWHAZ	0	0.291855	0.76	0.923	0
RGS1	0	0.291145	0.206	0.348	0
TAP2	0	0.290013	0.346	0.449	0
ODF3B	0	0.289761	0.448	0.667	0
PHF11	0	0.289243	0.557	0.798	0
CPD	0	0.287797	0.24	0.268	0
TNIP1	0	0.286309	0.317	0.455	0
PLEKHB2	0	0.285513	0.553	0.785	0
SHOC2	0	0.285052	0.446	0.673	0
PDE4B	0	0.284241	0.274	0.361	0
RAB32	0	0.283973	0.329	0.437	0
TAF7	0	0.28386	0.328	0.424	0
NFKB1	0	0.282777	0.4	0.518	0
PPP4R2	0	0.282598	0.38	0.562	0
FMNL1	0	0.281909	0.471	0.7	0
DYNLT1	0	0.281449	0.835	0.94	0
ATP1A1	0	0.281383	0.457	0.695	0
CYB5R4	0	0.281081	0.344	0.459	0
DOCK4	0	0.280604	0.287	0.342	0
SNX6	0	0.2805	0.631	0.853	0
TANK	0	0.279202	0.508	0.725	0
MPP1	0	0.277619	0.622	0.796	0
TNFAIP2	0	0.277478	0.499	0.74	0
SNX8	0	0.277107	0.336	0.424	0
ELF1	0	0.276874	0.63	0.86	0
CD53	0	0.276506	0.792	0.92	0
LILRA2	0	0.276181	0.205	0.193	0
IL15RA	0	0.275921	0.39	0.553	0
WDFY1	0	0.275643	0.379	0.546	0
KARS	0	0.274872	0.391	0.594	0
STMP1	0	0.274705	0.471	0.708	0
ADGRE2	0	0.274312	0.275	0.304	0
SLC43A3	0	0.271946	0.376	0.527	0
MACF1	0	0.271906	0.366	0.482	0
SUSD6	0	0.271185	0.309	0.436	0
CACYBP	0	0.269312	0.37	0.72	0
RTN4	0	0.268995	0.787	0.894	0
IL17RA	0	0.268918	0.363	0.54	0
GLS	0	0.2682	0.3	0.385	0
PAG1	0	0.267359	0.398	0.659	0
SCARB2	0	0.266927	0.723	0.872	0
CLN8	0	0.266178	0.22	0.241	0
PLEKHO2	0	0.265223	0.369	0.529	0
IL2RG	0	0.263326	0.269	0.421	0
XRN1	0	0.263231	0.504	0.743	0
UBE2D1	0	0.262826	0.545	0.777	0
TTYH3	0	0.260746	0.331	0.417	0
LMO2	0	0.2606	0.328	0.53	0
RDX	0	0.260041	0.301	0.457	0
IGF2R	0	0.259559	0.454	0.689	0
TPD52L2	0	0.259524	0.394	0.547	0
UBE2Z	0	0.259296	0.382	0.572	0
ATP2A2	0	0.258948	0.387	0.565	0
HNRNPU	0	0.25846	0.616	0.857	0
EFHD2	0	0.258419	0.559	0.782	0
FNIP1	0	0.258297	0.243	0.305	0
EHBP1L1	0	0.258164	0.337	0.515	0
DSE	0	0.258006	0.541	0.756	0
RPL22L1	0	0.257812	0.402	0.622	0
NUP62	0	0.255149	0.35	0.517	0
BTG1	0	0.255041	0.601	0.804	0
LENG8	0	0.254099	0.355	0.552	0
ACTR3	0	0.253406	0.742	0.908	0
GCLM	0	0.252665	0.177	0.175	0
SRSF3	0	0.252588	0.487	0.723	0
WDR26	0	0.252564	0.263	0.376	0
RAB10	0	0.252496	0.666	0.861	0
RBM39	0	0.251719	0.55	0.798	0
TOP1	0	0.251237	0.537	0.791	0
CSGALNACT2	0	0.251182	0.291	0.412	0
BCAT1	0	0.251004	0.241	0.259	0
MFSD12	0	0.250228	0.356	0.527	0
LAMTOR2	0	-0.250009	0.449	0.863	0
TAX1BP1	0	-0.250219	0.517	0.887	0
DGCR6L	0	-0.250289	0.17	0.68	0
BSCL2	0	-0.250591	0.069	0.527	0
UBL7	0	-0.250765	0.093	0.575	0
MRPL40	0	-0.251562	0.251	0.761	0
MLF2	0	-0.251669	0.373	0.84	0
DHRS4	0	-0.251702	0.17	0.675	0
EID1	0	-0.251773	0.323	0.813	0
EIF4B	0	-0.251837	0.226	0.711	0
GTF2I	0	-0.252046	0.231	0.74	0
PRKACB	0	-0.252082	0.049	0.487	0
MRPS26	0	-0.252112	0.085	0.57	0
XIST	0	-0.25224	0.041	0.327	0
NCK1	0	-0.252468	0.149	0.639	0
NHLRC3	0	-0.252658	0.186	0.692	0
EIF3H	0	-0.252734	0.453	0.883	0
RTP4	0	-0.252976	0.25	0.761	0
DDX18	0	-0.253001	0.275	0.789	0
PRSS21	0	-0.253112	0.031	0.267	0
SERPINB6	0	-0.253278	0.298	0.779	0
EEF2	0	-0.253653	0.645	0.944	0
OCIAD1	0	-0.253873	0.269	0.778	0
DNAJC4	0	-0.254043	0.121	0.603	0
ACAA1	0	-0.25439	0.221	0.714	0
2002-09-01	0	-0.254396	0.329	0.822	0
SUCLG1	0	-0.255245	0.17	0.687	0
SIGLEC7	0	-0.25528	0.139	0.615	0
PRAM1	0	-0.255524	0.083	0.535	0
XRCC6	0	-0.255779	0.345	0.828	0
VPS29	0	-0.256083	0.552	0.908	0
TMEM230	0	-0.256462	0.335	0.809	0
DNTTIP1	0	-0.257005	0.15	0.665	0
BTN3A2	0	-0.257017	0.098	0.594	0
ZNF385A	0	-0.257349	0.284	0.783	0
PSMB6	0	-0.257771	0.546	0.907	0
FCHO2	0	-0.258137	0.102	0.582	0
CTSW	0	-0.258483	0.013	0.414	0
GPI	0	-0.258766	0.277	0.75	0
SDCCAG8	0	-0.258834	0.223	0.739	0
NME3	0	-0.259024	0.141	0.654	0
TPR	0	-0.259522	0.24	0.755	0
SLC47A1	0	-0.259761	0.017	0.455	0
COX7A2L	0	-0.260037	0.332	0.811	0
SMIM26	0	-0.260253	0.45	0.883	0
GDE1	0	-0.260295	0.105	0.606	0
MRPL54	0	-0.26082	0.416	0.853	0
MPC1	0	-0.261226	0.243	0.744	0
CUTA	0	-0.26151	0.313	0.807	0
RND3	0	-0.261594	0.026	0.302	0
SNU13	0	-0.261781	0.408	0.868	0
SEC11A	0	-0.262968	0.476	0.877	0
PNPLA2	0	-0.263253	0.224	0.727	0
ARHGEF28	0	-0.263381	0.003	0.371	0
NAA38	0	-0.263397	0.383	0.839	0
SUMF2	0	-0.263409	0.1	0.607	0
MRPL17	0	-0.263471	0.243	0.75	0
CCDC90B	0	-0.26348	0.264	0.775	0
PDCD1LG2	0	-0.263811	0.075	0.531	0
CD300LF	0	-0.264255	0.145	0.641	0
ACOT7	0	-0.264494	0.058	0.443	0
HACD4	0	-0.264624	0.146	0.664	0
LEPROTL1	0	-0.265462	0.362	0.821	0
CIRBP	0	-0.265484	0.466	0.895	0
SCOC	0	-0.265509	0.114	0.625	0
DDOST	0	-0.265767	0.304	0.785	0
GNGT2	0	-0.266139	0.058	0.502	0
HVCN1	0	-0.266321	0.163	0.655	0
RPS15	0	-0.266504	0.95	0.996	0
ID3	0	-0.266525	0.062	0.402	0
ANP32B	0	-0.266699	0.441	0.876	0
PRDX5	0	-0.266827	0.471	0.88	0
HINT1	0	-0.267146	0.589	0.927	0
RHBDD2	0	-0.267916	0.196	0.643	0
PHF3	0	-0.268548	0.182	0.709	0
COMMD6	0	-0.269346	0.623	0.929	0
DLD	0	-0.269456	0.149	0.656	0
NCSTN	0	-0.26966	0.24	0.741	0
TNFSF12	0	-0.269826	0.08	0.569	0
NDUFV1	0	-0.269827	0.204	0.724	0
C3	0	-0.269939	0.07	0.391	0
FLOT2	0	-0.270049	0.138	0.631	0
PARK7	0	-0.270169	0.515	0.907	0
2004-09-01	0	-0.27018	0.127	0.591	0
DRAM2	0	-0.270216	0.284	0.783	0
NCOA4	0	-0.270429	0.353	0.828	0
HMOX2	0	-0.270723	0.107	0.604	0
EIF4EBP3	0	-0.271465	0.063	0.528	0
FHL1	0	-0.271972	0.012	0.415	0
FRMD4A	0	-0.272123	0.029	0.488	0
NCKAP1L	0	-0.2731	0.326	0.818	0
PHB2	0	-0.273735	0.259	0.773	0
TMEM109	0	-0.273848	0.201	0.712	0
TEX264	0	-0.2739	0.157	0.673	0
EPHX1	0	-0.274306	0.061	0.503	0
NDUFB7	0	-0.27436	0.439	0.871	0
MRPL57	0	-0.274664	0.363	0.839	0
RPL6	0	-0.275941	0.838	0.981	0
NBPF14	0	-0.276291	0.208	0.63	0
ALDH3A2	0	-0.276577	0.128	0.621	0
MGMT	0	-0.277296	0.111	0.631	0
PRCP	0	-0.277476	0.188	0.667	0
TCEAL4	0	-0.277547	0.181	0.692	0
FDFT1	0	-0.277967	0.154	0.626	0
AMIGO2	0	-0.278056	0.036	0.475	0
NGRN	0	-0.278093	0.129	0.632	0
COX7C	0	-0.278324	0.781	0.966	0
CORO1B	0	-0.278509	0.317	0.813	0
NAP1L1	0	-0.278827	0.356	0.832	0
COLEC12	0	-0.278876	0.017	0.378	0
TOMM5	0	-0.280382	0.417	0.854	0
RPL41	0	-0.28122	0.991	0.999	0
INHBA	0	-0.281836	0.092	0.354	0
CDC42EP3	0	-0.282736	0.263	0.751	0
CLEC12A	0	-0.282851	0.204	0.689	0
ENSA	0	-0.283047	0.322	0.809	0
RPL31	0	-0.283068	0.741	0.961	0
BTF3	0	-0.283744	0.714	0.955	0
LNPEP	0	-0.283979	0.201	0.727	0
GCC2	0	-0.284415	0.207	0.723	0
PSMA6	0	-0.284596	0.661	0.933	0
LSM4	0	-0.284733	0.271	0.776	0
SRP9	0	-0.284996	0.392	0.859	0
RASAL2	0	-0.285323	0.051	0.476	0
CPVL	0	-0.285923	0.325	0.751	0
GOLGB1	0	-0.286102	0.135	0.659	0
IFIT2	0	-0.286148	0.871	0.971	0
THYN1	0	-0.286795	0.074	0.589	0
NAA20	0	-0.287091	0.225	0.73	0
NBDY	0	-0.287352	0.174	0.702	0
EIF4EBP1	0	-0.287799	0.219	0.728	0
STAP1	0	-0.288502	0.071	0.576	0
TRAPPC6A	0	-0.289045	0.063	0.549	0
PDCD4	0	-0.289148	0.079	0.565	0
SUPT4H1	0	-0.289451	0.429	0.871	0
ZNF428	0	-0.289786	0.104	0.607	0
PNPLA6	0	-0.290547	0.285	0.707	0
OSCAR	0	-0.290937	0.305	0.77	0
HLA-DQB2	0	-0.291539	0.054	0.475	0
HLA-DOA	0	-0.29228	0.066	0.545	0
WDR83OS	0	-0.292999	0.615	0.924	0
CTSH	0	-0.29318	0.615	0.908	0
SHISA5	0	-0.293266	0.481	0.875	0
TCEAL8	0	-0.293348	0.088	0.606	0
PDE4DIP	0	-0.293411	0.383	0.803	0
BAX	0	-0.293947	0.612	0.918	0
NDUFB5	0	-0.294057	0.325	0.809	0
LINC01094	0	-0.294622	0.046	0.51	0
ANOS1	0	-0.296094	0.025	0.51	0
NDUFB4	0	-0.296762	0.543	0.912	0
CD151	0	-0.297115	0.305	0.776	0
HSD17B11	0	-0.298216	0.247	0.752	0
CMC1	0	-0.298404	0.184	0.712	0
CCDC115	0	-0.298607	0.119	0.647	0
UFC1	0	-0.298877	0.313	0.82	0
MRPL43	0	-0.298888	0.216	0.749	0
BNIP3L	0	-0.299329	0.381	0.844	0
MYDGF	0	-0.299521	0.496	0.871	0
MRPS21	0	-0.299602	0.399	0.875	0
RSL24D1	0	-0.299858	0.247	0.786	0
ECHDC1	0	-0.300345	0.182	0.708	0
TNFAIP8L2	0	-0.300438	0.142	0.655	0
MRPS18C	0	-0.30068	0.439	0.88	0
MPC2	0	-0.300942	0.135	0.653	0
SPCS1	0	-0.301526	0.428	0.869	0
LSM2	0	-0.302226	0.238	0.781	0
CSTA	0	-0.302613	0.333	0.795	0
MLPH	0	-0.302701	0.014	0.438	0
HAGH	0	-0.302834	0.133	0.663	0
RPL11	0	-0.302917	0.955	0.996	0
LINC01914	0	-0.303847	0.006	0.382	0
SELPLG	0	-0.304384	0.223	0.706	0
CSRP1	0	-0.304485	0.135	0.662	0
SMIM14	0	-0.304625	0.187	0.721	0
DECR1	0	-0.304884	0.343	0.818	0
OSBPL1A	0	-0.305043	0.199	0.73	0
ADAMTSL4	0	-0.305646	0.225	0.691	0
AQP3	0	-0.305749	0.028	0.345	0
ETHE1	0	-0.306054	0.238	0.697	0
PSMC2	0	-0.306214	0.272	0.781	0
MAN2B1	0	-0.30623	0.223	0.717	0
TOMM7	0	-0.306334	0.638	0.936	0
TMEM14B	0	-0.306506	0.272	0.808	0
COQ2	0	-0.30703	0.107	0.625	0
SPOP	0	-0.307537	0.165	0.698	0
UQCR10	0	-0.307712	0.754	0.959	0
TECR	0	-0.308385	0.166	0.695	0
RAB11FIP1	0	-0.310139	0.14	0.633	0
COX14	0	-0.310347	0.376	0.849	0
EIF4A2	0	-0.310529	0.378	0.858	0
CLNS1A	0	-0.310677	0.19	0.724	0
NDUFS3	0	-0.310931	0.231	0.747	0
ARL6IP4	0	-0.311292	0.446	0.892	0
DDX24	0	-0.311358	0.381	0.851	0
GGA2	0	-0.313734	0.208	0.74	0
LGALS2	0	-0.314127	0.062	0.315	0
RNF5	0	-0.314249	0.142	0.679	0
NRIP1	0	-0.314471	0.252	0.771	0
NDUFA2	0	-0.315199	0.391	0.868	0
CYB5A	0	-0.315825	0.329	0.799	0
FIS1	0	-0.315838	0.381	0.855	0
CIB1	0	-0.31619	0.479	0.896	0
TNNI2	0	-0.316303	0.068	0.532	0
RPL5	0	-0.316393	0.668	0.957	0
SOD1	0	-0.317034	0.489	0.893	0
RASSF4	0	-0.317079	0.223	0.714	0
CD72	0	-0.317972	0.153	0.597	0
SSU72	0	-0.318855	0.421	0.87	0
NDUFA4	0	-0.319011	0.694	0.948	0
PHB	0	-0.319481	0.29	0.802	0
NR1H2	0	-0.319664	0.305	0.813	0
PPCS	0	-0.320808	0.258	0.793	0
RPL32	0	-0.321798	0.958	0.996	0
LIMA1	0	-0.322336	0.043	0.531	0
RPL27A	0	-0.322613	0.663	0.957	0
C19orf70	0	-0.323952	0.386	0.863	0
SHTN1	0	-0.324556	0.234	0.773	0
EDEM2	0	-0.324923	0.243	0.726	0
NDUFB10	0	-0.325349	0.369	0.862	0
EIF3G	0	-0.325733	0.485	0.898	0
LMBRD1	0	-0.326517	0.112	0.636	0
DUT	0	-0.327654	0.171	0.72	0
CCDC85B	0	-0.328602	0.292	0.819	0
DBNDD2	0	-0.329329	0.139	0.66	0
GPR65	0	-0.329492	0.189	0.689	0
GPD1	0	-0.330144	0.006	0.304	0
CNBP	0	-0.330331	0.628	0.931	0
CLEC4A	0	-0.33073	0.106	0.607	0
KLHDC8B	0	-0.331267	0.105	0.56	0
HINT2	0	-0.331574	0.101	0.645	0
RPL17	0	-0.332781	0.523	0.918	0
SVIL	0	-0.333018	0.054	0.51	0
RETN	0	-0.333466	0.208	0.563	0
NAPSA	0	-0.333912	0.028	0.519	0
RPLP1	0	-0.334998	0.987	1	0
LAMTOR1	0	-0.336219	0.556	0.905	0
OAS1	0	-0.336359	0.758	0.958	0
SNX2	0	-0.336928	0.546	0.912	0
PPT1	0	-0.33774	0.508	0.87	0
FUCA1	0	-0.337892	0.1	0.626	0
AKR1C3	0	-0.33867	0.031	0.422	0
PKD2L1	0	-0.338878	0.032	0.451	0
MRPL34	0	-0.339173	0.195	0.752	0
RPL13A	0	-0.339205	0.713	0.966	0
AZI2	0	-0.339431	0.296	0.795	0
CCL23	0	-0.339977	0.036	0.417	0
CHCHD10	0	-0.340262	0.491	0.912	0
ACO1	0	-0.340391	0.04	0.524	0
HNRNPA1	0	-0.34123	0.592	0.943	0
MRPS18B	0	-0.342043	0.167	0.721	0
HMGB1	0	-0.342089	0.686	0.949	0
RPL37	0	-0.342224	0.963	0.996	0
SIDT2	0	-0.343638	0.274	0.789	0
SIVA1	0	-0.34468	0.226	0.79	0
COMMD9	0	-0.345605	0.189	0.742	0
KMO	0	-0.346465	0.191	0.708	0
IL18	0	-0.348028	0.179	0.711	0
CTSS	0	-0.348237	0.889	0.962	0
PYURF	0	-0.350616	0.319	0.828	0
RPL10	0	-0.35104	0.945	0.997	0
CD59	0	-0.351754	0.179	0.702	0
RACK1	0	-0.352758	0.791	0.98	0
EIF3F	0	-0.352911	0.354	0.859	0
RPS12	0	-0.355723	0.96	0.997	0
RTN3	0	-0.355863	0.298	0.794	0
VAT1	0	-0.356026	0.328	0.79	0
ATP5MC3	0	-0.356046	0.618	0.936	0
GAPLINC	0	-0.357036	0.026	0.485	0
CALR	0	-0.357174	0.646	0.922	0
TRMT112	0	-0.357984	0.615	0.927	0
CYB5R3	0	-0.360584	0.264	0.79	0
GSTK1	0	-0.360755	0.463	0.895	0
MGST2	0	-0.361405	0.134	0.716	0
C9orf16	0	-0.36215	0.408	0.867	0
CRIP1	0	-0.362541	0.256	0.743	0
RPL30	0	-0.36296	0.973	0.996	0
PCOLCE2	0	-0.36385	0.045	0.469	0
FPR3	0	-0.364025	0.347	0.786	0
ZFP36L2	0	-0.364492	0.427	0.876	0
RPS29	0	-0.364882	0.895	0.989	0
DMAC1	0	-0.364899	0.125	0.689	0
PYCARD	0	-0.367689	0.611	0.919	0
MIF4GD	0	-0.36851	0.151	0.714	0
RPL7A	0	-0.368586	0.849	0.983	0
GPRIN3	0	-0.368967	0.106	0.619	0
TGM2	0	-0.369336	0.279	0.706	0
BHLHE41	0	-0.369636	0.096	0.557	0
PPDPF	0	-0.370318	0.77	0.965	0
PPIA	0	-0.373007	0.863	0.988	0
CD302	0	-0.373252	0.124	0.679	0
BSG	0	-0.373606	0.473	0.866	0
ALDOA	0	-0.374465	0.749	0.951	0
AGRP	0	-0.375592	0.038	0.46	0
SCCPDH	0	-0.375916	0.193	0.727	0
ZFAS1	0	-0.379144	0.498	0.894	0
H2AFZ	0	-0.38004	0.468	0.891	0
CD81	0	-0.38019	0.595	0.871	0
PFDN5	0	-0.38025	0.878	0.982	0
NCL	0	-0.380427	0.423	0.888	0
NACA	0	-0.38202	0.852	0.983	0
RPL28	0	-0.383608	0.997	1	0
LPL	0	-0.384525	0.048	0.522	0
ADH5	0	-0.386693	0.154	0.721	0
RPS6	0	-0.387511	0.817	0.98	0
BLOC1S2	0	-0.389359	0.414	0.856	0
ATRAID	0	-0.391563	0.277	0.807	0
ATP1B1	0	-0.393367	0.178	0.688	0
LINC02154	0	-0.393569	0.013	0.221	0
TMEM35B	0	-0.394341	0.196	0.75	0
NUCKS1	0	-0.394446	0.249	0.812	0
CD4	0	-0.394726	0.197	0.778	0
RPL19	0	-0.396302	0.951	0.998	0
C2orf74	0	-0.397063	0.033	0.609	0
POLD4	0	-0.397306	0.419	0.889	0
ERH	0	-0.397478	0.453	0.903	0
TGFBR2	0	-0.398364	0.12	0.703	0
LRP1	0	-0.403177	0.417	0.829	0
TMED10	0	-0.404193	0.469	0.883	0
C20orf27	0	-0.40451	0.129	0.7	0
RPL37A	0	-0.404769	0.887	0.989	0
STAC3	0	-0.405879	0.16	0.739	0
LIPA	0	-0.40601	0.43	0.806	0
ICAM2	0	-0.406929	0.159	0.737	0
BEX4	0	-0.409957	0.109	0.657	0
CCPG1	0	-0.410406	0.21	0.757	0
AKAP9	0	-0.410667	0.161	0.737	0
ARHGAP18	0	-0.411769	0.448	0.877	0
RPS3	0	-0.411999	0.879	0.99	0
MT1F	0	-0.41457	0.158	0.497	0
2011-09-01	0	-0.414752	0.098	0.64	0
OLR1	0	-0.41519	0.487	0.851	0
RPS25	0	-0.41595	0.869	0.989	0
TSPAN3	0	-0.416137	0.228	0.768	0
RPS5	0	-0.416395	0.748	0.974	0
SPARC	0	-0.417252	0.02	0.492	0
GSN	0	-0.419559	0.43	0.847	0
STAC	0	-0.423971	0.021	0.436	0
ABI3	0	-0.424526	0.128	0.657	0
GAA	0	-0.424537	0.351	0.827	0
MNDA	0	-0.425677	0.747	0.957	0
TSPAN4	0	-0.428517	0.166	0.662	0
RPL14	0	-0.429551	0.857	0.984	0
RPL15	0	-0.429677	0.863	0.989	0
FCGR3A	0	-0.42971	0.671	0.891	0
TCF7L2	0	-0.430186	0.142	0.652	0
TCEA3	0	-0.430583	0.009	0.525	0
TUBB	0	-0.432968	0.468	0.908	0
CITED2	0	-0.433674	0.357	0.822	0
RPL29	0	-0.434881	0.881	0.989	0
SPN	0	-0.434885	0.122	0.674	0
ISCU	0	-0.437243	0.434	0.893	0
RPL26	0	-0.438926	0.816	0.979	0
TMEM176A	0	-0.439398	0.213	0.562	0
FFAR4	0	-0.444009	0.008	0.513	0
MS4A4A	0	-0.444544	0.577	0.901	0
RSL1D1	0	-0.445934	0.287	0.844	0
RPL3	0	-0.446745	0.708	0.968	0
ABHD5	0	-0.449766	0.145	0.675	0
RPS23	0	-0.450438	0.925	0.993	0
NDUFS5	0	-0.451462	0.612	0.931	0
PHLDA3	0	-0.453095	0.03	0.562	0
CRTAP	0	-0.454453	0.316	0.849	0
CTSC	0	-0.454624	0.838	0.949	0
ADTRP	0	-0.455379	0.023	0.541	0
APEX1	0	-0.455484	0.157	0.757	0
VSIG4	0	-0.455853	0.306	0.731	0
RBX1	0	-0.458201	0.707	0.955	0
LSM6	0	-0.458632	0.324	0.848	0
APIP	0	-0.459061	0.188	0.753	0
RPS14	0	-0.459602	0.927	0.995	0
PRDX1	0	-0.460004	0.798	0.962	0
RPL10A	0	-0.462253	0.634	0.952	0
2001-03-01	0	-0.463465	0.321	0.854	0
RPSA	0	-0.464522	0.654	0.967	0
PLBD1	0	-0.465867	0.367	0.787	0
ARHGDIB	0	-0.468065	0.632	0.939	0
HMGN1	0	-0.471913	0.451	0.922	0
CCDC88A	0	-0.472679	0.46	0.887	0
ACOT2	0	-0.474489	0.077	0.674	0
FAM162A	0	-0.475287	0.128	0.752	0
C7orf50	0	-0.476298	0.236	0.813	0
RPL23A	0	-0.47892	0.808	0.981	0
ABCG1	0	-0.482182	0.134	0.698	0
RPS27	0	-0.482765	0.959	0.997	0
USP30-AS1	0	-0.489895	0.175	0.741	0
TMEM176B	0	-0.4904	0.301	0.626	0
TFRC	0	-0.492278	0.165	0.656	0
NOP53	0	-0.492901	0.324	0.869	0
SPINT2	0	-0.493768	0.138	0.765	0
PTPMT1	0	-0.496172	0.188	0.738	0
RMDN3	0	-0.49678	0.179	0.73	0
TBC1D4	0	-0.502073	0.02	0.582	0
HLA-A	0	-0.504668	0.986	0.98	0
C1orf162	0	-0.506342	0.616	0.917	0
TKT	0	-0.506983	0.432	0.867	0
MINK1	0	-0.510667	0.083	0.682	0
SH3BGRL	0	-0.511304	0.535	0.932	0
NPM1	0	-0.514843	0.507	0.938	0
SARAF	0	-0.515422	0.588	0.924	0
HDDC2	0	-0.520989	0.119	0.715	0
TMEM14C	0	-0.521007	0.227	0.823	0
STMN1	0	-0.523777	0.077	0.662	0
PTMS	0	-0.524282	0.338	0.851	0
SERPINA1	0	-0.528067	0.859	0.913	0
HMGN3	0	-0.528261	0.225	0.829	0
GYPC	0	-0.529098	0.359	0.804	0
DPEP2	0	-0.530238	0.028	0.641	0
HLA-C	0	-0.532889	0.989	0.982	0
EEF1A1	0	-0.53496	0.981	0.999	0
REX1BD	0	-0.542016	0.33	0.874	0
MME	0	-0.545108	0.021	0.572	0
RPLP0	0	-0.546946	0.748	0.982	0
CXCL16	0	-0.547039	0.653	0.893	0
EVL	0	-0.547836	0.286	0.833	0
GLRX	0	-0.548018	0.713	0.93	0
JPT1	0	-0.551303	0.413	0.88	0
CD52	0	-0.551541	0.594	0.845	0
DNASE2	0	-0.551856	0.223	0.8	0
DOK2	0	-0.552694	0.264	0.803	0
SCP2	0	-0.554404	0.253	0.841	0
TUBA1B	0	-0.55523	0.787	0.969	0
RAB8A	0	-0.555406	0.5	0.933	0
HEXB	0	-0.556359	0.555	0.883	0
ECH1	0	-0.55907	0.205	0.818	0
AXL	0	-0.562309	0.088	0.751	0
RPS18	0	-0.562683	0.848	0.991	0
SLCO2B1	0	-0.563144	0.195	0.787	0
PPARG	0	-0.566164	0.191	0.727	0
CAT	0	-0.567834	0.14	0.746	0
ALDH1A1	0	-0.568831	0.08	0.69	0
ATP5IF1	0	-0.570976	0.327	0.88	0
NEXN	0	-0.571557	0.358	0.876	0
ERP29	0	-0.5777	0.435	0.896	0
PARAL1	0	-0.58035	0.012	0.637	0
PILRA	0	-0.586245	0.505	0.867	0
RNASET2	0	-0.587456	0.541	0.908	0
DST	0	-0.593948	0.049	0.693	0
LDHB	0	-0.596468	0.176	0.754	0
MDH1	0	-0.597178	0.269	0.831	0
PPIC	0	-0.597216	0.027	0.601	0
MSR1	0	-0.598681	0.435	0.872	0
TREM2	0	-0.607246	0.162	0.648	0
GSTP1	0	-0.610444	0.66	0.951	0
UBB	0	-0.610669	0.703	0.961	0
VAMP8	0	-0.616811	0.693	0.962	0
SCD	0	-0.62965	0.138	0.714	0
LRPAP1	0	-0.63945	0.441	0.863	0
CFD	0	-0.642719	0.531	0.827	0
RPS4X	0	-0.644129	0.786	0.987	0
HNMT	0	-0.645178	0.347	0.852	0
SYNGR2	0	-0.646032	0.577	0.935	0
S100A13	0	-0.646347	0.108	0.702	0
TXNIP	0	-0.650818	0.766	0.947	0
HP	0	-0.65455	0.015	0.376	0
MIS18BP1	0	-0.657849	0.127	0.797	0
CD68	0	-0.660897	0.903	0.966	0
CAPG	0	-0.662581	0.785	0.966	0
PECAM1	0	-0.663851	0.22	0.817	0
IFI6	0	-0.668514	0.948	0.979	0
PDLIM1	0	-0.669755	0.041	0.65	0
HLA-DMB	0	-0.684403	0.395	0.895	0
ALOX5	0	-0.701891	0.296	0.833	0
RPS19	0	-0.704684	0.951	0.998	0
ACP5	0	-0.712134	0.581	0.896	0
AC026369.3	0	-0.714982	0.055	0.695	0
CD9	0	-0.715355	0.374	0.849	0
LY86	0	-0.721791	0.236	0.848	0
FBP1	0	-0.732104	0.427	0.827	0
FCGRT	0	-0.737527	0.553	0.906	0
CD37	0	-0.741897	0.559	0.939	0
MRC1	0	-0.763364	0.261	0.746	0
HLA-DMA	0	-0.765633	0.606	0.957	0
CCL18	0	-0.76648	0.182	0.56	0
GPNMB	0	-0.770152	0.38	0.853	0
IGFBP2	0	-0.787343	0.091	0.521	0
MGST3	0	-0.788047	0.511	0.906	0
AKR1B1	0	-0.794829	0.124	0.784	0
LTA4H	0	-0.795439	0.301	0.831	0
CYP27A1	0	-0.798304	0.31	0.815	0
VMO1	0	-0.809697	0.07	0.656	0
MDK	0	-0.820732	0.175	0.771	0
PEBP1	0	-0.826407	0.279	0.881	0
HLA-DRA	0	-0.86437	0.952	0.995	0
TNFSF13	0	-0.871063	0.207	0.84	0
HMGN2	0	-0.874588	0.663	0.968	0
COMT	0	-0.894571	0.493	0.901	0
TMSB4X	0	-0.896258	0.992	1	0
GCHFR	0	-0.904897	0.238	0.819	0
JAML	0	-0.917287	0.055	0.747	0
ITM2B	0	-0.919594	0.896	0.958	0
HLA-DPB1	0	-0.926214	0.759	0.985	0
ALOX5AP	0	-0.949258	0.347	0.814	0
SERPING1	0	-0.978209	0.746	0.911	0
PLA2G16	0	-0.979018	0.216	0.86	0
GRN	0	-1.0018	0.88	0.96	0
PLD3	0	-1.01038	0.417	0.872	0
HLA-DPA1	0	-1.03973	0.834	0.99	0
LGALS3BP	0	-1.06109	0.437	0.869	0
MS4A7	0	-1.13268	0.564	0.933	0
CD74	0	-1.21683	0.98	0.999	0
MCEMP1	0	-1.27881	0.269	0.582	0
RBP4	0	-1.29419	0.031	0.631	0
HLA-DRB5	0	-1.29645	0.721	0.947	0
HLA-DRB1	0	-1.31529	0.902	0.985	0
HLA-DQB1	0	-1.381	0.512	0.965	0
CES1	0	-1.41294	0.228	0.765	0
FN1	0	-1.42311	0.314	0.8	0
APOE	0	-1.45627	0.302	0.866	0
MARCO	0	-1.55409	0.334	0.803	0
ALDH2	0	-1.58265	0.236	0.895	0
C1QA	0	-1.66315	0.313	0.878	0
C1QB	0	-1.68705	0.328	0.875	0
HLA-DQA2	0	-1.70048	0.11	0.862	0
C1QC	0	-1.74587	0.326	0.881	0
HLA-DQA1	0	-1.90942	0.359	0.958	0
FABP4	0	-2.13751	0.049	0.744	0
APOC1	0	-2.14878	0.448	0.928	0
NUPR1	0	-2.60585	0.146	0.888	0
TREM1	9.53546696473606e-322	-0.297544	0.453	0.764	2.26391056676763e-317
LST1	6.51679811002064e-312	-0.283072	0.647	0.907	1.54722e-307
SERPINB9	3.6800996436619e-311	0.644138	0.412	0.194	8.73729e-307
CALM2	9.3481e-308	-0.254627	0.744	0.949	2.21943e-303
CST3	1.47282e-307	-0.333406	0.964	0.965	3.49676e-303
EIF1	1.72643e-306	0.305307	0.96	0.984	4.09889e-302
PSAP	5.90629e-304	-0.361814	0.955	0.959	1.40227e-299
BRI3	3.54338e-303	0.288216	0.856	0.915	8.41268e-299
AC007952.4	2.3357e-301	0.477316	0.25	0.119	5.54541e-297
SMIM3	4.66466e-296	0.316423	0.247	0.188	1.10748e-291
SRGAP2C	8.74979e-295	0.259799	0.223	0.207	2.07737e-290
MT-ATP8	1.21571e-293	0.257113	0.848	0.923	2.88634e-289
TMSB10	2.92406e-290	0.275224	0.999	1	6.94231e-286
KLF9	3.27392e-289	0.287102	0.215	0.122	7.77294e-285
RPS2	2.36532e-286	-0.27506	0.894	0.992	5.61574e-282
RGCC	2.81642e-285	0.698883	0.587	0.559	6.68675e-281
RPS27L	4.32042e-281	-0.275697	0.754	0.942	1.02575e-276
CSTB	1.36938e-279	0.504427	0.947	0.964	3.25119e-275
FAM129B	1.58729e-276	0.348866	0.242	0.133	3.76854e-272
CFP	1.60026e-276	0.394489	0.231	0.118	3.79935e-272
G0S2	1.52095e-274	1.04452	0.212	0.024	3.61103e-270
STAB1	1.29309e-270	0.515432	0.284	0.068	3.07005e-266
LGALS1	2.11993e-270	0.377951	0.929	0.96	5.03313e-266
RPL18A	1.99068e-268	-0.315829	0.902	0.989	4.72627e-264
TAGLN2	9.92456e-265	-0.311553	0.745	0.94	2.35629e-260
PER1	1.82886e-262	0.298921	0.19	0.102	4.34208e-258
APOC2	6.4437e-262	-0.46447	0.055	0.236	1.52986e-257
CORO1A	5.33404e-260	0.275226	0.434	0.389	1.26641e-255
ST8SIA4	5.90189e-260	0.326387	0.284	0.249	1.40123e-255
RPL21	7.2913e-260	-0.30046	0.848	0.977	1.7311e-255
MALAT1	8.57191e-258	0.41913	0.994	0.936	2.03514e-253
HIST2H2BE	4.28165e-257	0.295147	0.169	0.132	1.01655e-252
TNFSF10	2.82288e-254	0.337583	0.835	0.941	6.70208e-250
GAS7	3.15415e-253	0.304964	0.235	0.151	7.48859e-249
DYSF	1.51059e-250	0.314015	0.253	0.202	3.58645e-246
SEMA6B	1.97365e-246	0.314744	0.145	0.065	4.68583e-242
KCNN4	1.05541e-242	0.360277	0.229	0.069	2.50576e-238
IL3RA	2.31751e-240	0.27129	0.259	0.256	5.50224e-236
THBD	4.83097e-238	0.386537	0.147	0.11	1.14697e-233
METTL7B	2.27333e-237	0.603714	0.198	0.033	5.39734e-233
TYROBP	9.22964e-234	-0.255858	0.986	0.982	2.1913e-229
GLUL	1.18257e-232	0.392425	0.939	0.948	2.80765e-228
AC098613.1	4.33113e-226	0.251325	0.236	0.219	1.0283e-221
SERPINB2	1.13552e-221	1.57336	0.126	0.001	2.69595e-217
NFKB2	1.58346e-221	0.26292	0.273	0.253	3.75946e-217
RNASE1	3.7419e-220	0.332003	0.291	0.095	8.88402e-216
NFKBID	4.34552e-220	0.27829	0.218	0.177	1.03171e-215
RGS2	5.88968e-220	0.545782	0.26	0.082	1.39833e-215
LUCAT1	3.6279e-217	0.353089	0.165	0.024	8.61335e-213
AL445524.1	6.92069e-215	0.27267	0.158	0.081	1.64311e-210
CD93	1.24394e-214	0.390589	0.179	0.052	2.95336e-210
CXCR4	5.80732e-214	0.414606	0.252	0.238	1.37877e-209
MT-ND5	1.91326e-213	0.25311	0.867	0.927	4.54245e-209
CXCL3	2.65352e-213	0.733992	0.193	0.162	6.3e-209
SDCBP	5.02802e-213	0.255723	0.889	0.932	1.19375e-208
SLC5A3	4.17562e-212	0.26575	0.131	0.104	9.91376e-208
HIST1H1C	4.75802e-211	0.326958	0.172	0.122	1.12965e-206
CHST15	1.25315e-207	0.317944	0.161	0.019	2.97523e-203
CXCL11	8.07194e-201	0.445283	0.478	0.432	1.91644e-196
TSPO	8.81845e-198	-0.32474	0.77	0.918	2.09368e-193
AK4	6.19626e-196	0.294592	0.136	0.009	1.47112e-191
LYZ	1.84256e-192	-0.336875	0.848	0.927	4.37461e-188
NLRP3	6.10169e-192	0.319047	0.174	0.084	1.44866e-187
AC147651.4	4.87364e-191	0.289402	0.179	0.049	1.1571e-186
SIGLEC10	4.55505e-186	0.25055	0.168	0.144	1.08146e-181
HAPLN3	1.31982e-182	0.310488	0.248	0.122	3.13352e-178
TNFAIP6	4.78398e-180	0.510277	0.295	0.224	1.13581e-175
AC091271.1	5.6744e-178	0.25502	0.135	0.036	1.34722e-173
PRKCB	7.19414e-170	0.341034	0.257	0.102	1.70803e-165
CXCL1	8.87328e-164	0.587303	0.11	0.006	2.10669e-159
ACOD1	6.24835e-163	0.339772	0.118	0.092	1.48348e-158
PMAIP1	1.15829e-161	0.328715	0.175	0.139	2.75001e-157
NR4A2	6.43104e-160	0.321843	0.21	0.127	1.52686e-155
SDC2	8.80251e-156	0.33902	0.166	0.083	2.08989e-151
PRDM1	1.47389e-154	0.285975	0.179	0.084	3.49931e-150
AC245014.3	5.42587e-153	0.273321	0.133	0.037	1.28821e-148
PLXNC1	2.67641e-152	0.294854	0.24	0.114	6.35434e-148
DUSP2	6.10945e-151	0.490331	0.209	0.149	1.45051e-146
IFITM3	8.92187e-150	0.300645	0.994	0.993	2.11823e-145
VEGFA	8.42142e-148	0.304187	0.14	0.052	1.99941e-143
ADAM8	1.24853e-138	0.336555	0.254	0.107	2.96426e-134
MT1M	3.67354e-137	-0.342451	0.04	0.146	8.72171e-133
FAM20A	6.49706e-137	0.251114	0.225	0.121	1.54253e-132
AREG	8.34163e-135	0.551729	0.165	0.05	1.98047e-130
SDS	1.13576e-133	0.280532	0.403	0.335	2.69653e-129
CCR5	2.27718e-131	0.326646	0.253	0.127	5.40649e-127
FTL	2.21062e-121	-0.265033	1	1	5.24846e-117
BASP1	7.56859e-112	0.28568	0.247	0.186	1.79694e-107
MT1G	2.19257e-111	-0.256304	0.079	0.196	5.2056e-107
HS3ST1	1.93802e-106	0.308777	0.17	0.092	4.60124e-102
NR4A1	1.98575e-103	0.393581	0.151	0.086	4.71457e-99
CTSD	7.67202e-102	0.289059	0.935	0.909	1.82149e-97
NKG7	1.36977e-100	0.3196	0.162	0.057	3.25212e-96
DDIT4	6.53984e-90	0.31576	0.13	0.07	1.55269e-85
HAMP	5.34983e-79	0.626965	0.2	0.121	1.27016e-74
CXCL9	1.07354e-75	0.415783	0.226	0.145	2.5488e-71
CXCL10	6.05681e-74	0.392812	0.82	0.863	1.43801e-69
EGR1	2.68098e-71	0.251991	0.143	0.111	6.36517e-67
GPR183	2.74151e-60	0.302945	0.174	0.082	6.50889e-56

## Sheet: pDC_severe_vs_moderate
	p_val	avg_logFC	pct.1	pct.2	p_val_adj
AREG	5.65e-11	2.45737	0.509	0.015	1.34e-06
CCL2	1.12e-06	1.53805	0.421	0.046	0.0265721
CCL4L2	0.0109929	1.47463	0.123	0	1
NEAT1	8.33e-10	1.39518	0.825	0.569	1.98e-05
RPS26	2.07e-36	1.34846	1	0.954	4.92e-32
FOS	6.1e-09	1.23644	0.614	0.215	0.000144908
CD83	4.69e-14	1.2299	0.404	0.338	1.11e-09
CXCL10	0.00993322	1.20848	0.439	0.277	1
NR4A3	2.95e-08	1.20567	0.386	0.046	0.000701248
BCL2A1	1.26e-07	1.2028	0.474	0.046	0.00300132
ID2	3.22e-07	1.18741	0.474	0.077	0.00763724
NINJ1	1.41e-06	1.15077	0.596	0.185	0.0335088
TXN	0.000170536	1.12696	0.982	0.923	1
KLF6	3.31e-10	1.08326	0.947	0.862	7.86e-06
IFI27	3.15e-05	1.07327	0.86	0.6	0.747063
SOX4	2.72e-07	1.06959	0.544	0.354	0.00645848
FOSB	0.000876521	0.982656	0.281	0.062	1
TSC22D3	2.15e-05	0.95198	0.544	0.231	0.509336
CCL3L1	0.000123615	0.948532	0.228	0.031	1
CXCR4	2.33e-08	0.931962	0.86	0.585	0.000552689
AC103591.3	4.26e-05	0.92441	0.351	0.169	1
S100A8	5.22e-05	0.924167	0.281	0.062	1
JUN	3.16e-06	0.904126	0.351	0.015	0.0749768
C15orf48	6.05e-06	0.902795	0.263	0.031	0.143574
DUSP1	0.000292285	0.887967	0.386	0.077	1
MT-ND4	4.45e-08	0.886987	0.912	0.846	0.00105744
CDKN1A	1.08e-05	0.860582	0.596	0.477	0.257502
S100A10	0.000347337	0.848642	0.333	0.292	1
GZMB	0.00250601	0.844074	0.947	0.908	1
CREM	6.2e-05	0.836412	0.404	0.4	1
IFITM3	7.49e-06	0.834598	0.789	0.8	0.177798
KLF4	6.06e-05	0.830737	0.316	0.031	1
FTH1	1.6e-09	0.823087	1	1	3.79e-05
IFI30	0.000449798	0.814106	0.333	0.169	1
VIM	7.82e-06	0.7946	0.947	0.954	0.185749
IL1RN	4.82e-05	0.793488	0.175	0.046	1
SERPINB9	0.000592172	0.783619	0.596	0.4	1
MT-ND3	5.35e-12	0.77872	0.947	1	1.27e-07
CCL8	0.0149695	0.778339	0.105	0.062	1
MT-ATP6	1.99e-07	0.745496	0.912	0.954	0.00472645
EDEM1	1.35e-06	0.741484	0.579	0.292	0.0319906
JUND	5.28e-06	0.719534	0.632	0.538	0.125258
KLF3	8.29e-08	0.715446	0.333	0.2	0.00196745
REL	0.00031783	0.70211	0.667	0.646	1
MTHFD2	4.42e-07	0.701511	0.351	0.215	0.0104831
SOD2	2.69e-06	0.69017	0.246	0.231	0.0639224
RAB11FIP1	8.2e-06	0.68903	0.754	0.631	0.194591
MT-CO2	3.37e-10	0.686721	1	1	8.01e-06
CSTB	2.68e-06	0.680921	0.386	0.338	0.0637452
YPEL5	6.89e-11	0.679424	0.596	0.677	1.64e-06
GRASP	4.87e-08	0.675941	0.246	0.108	0.00115573
ZNF331	2.34e-06	0.670848	0.158	0.123	0.05558
SLFN5	8.2e-06	0.668436	0.404	0.046	0.194596
DBI	3.95e-12	0.668189	0.807	0.877	9.37e-08
RGCC	0.00259879	0.661624	0.105	0.031	1
MT-CYB	4.22e-06	0.652946	0.982	0.938	0.100171
RGS10	5.44e-07	0.648379	0.544	0.508	0.0129079
CD55	6.53e-11	0.647852	0.579	0.554	1.55e-06
MT2A	0.00357246	0.646678	0.439	0.354	1
IL4I1	0.000234733	0.628866	0.246	0.246	1
GBP1	0.00137819	0.627185	0.246	0.062	1
ZFP36L2	2.79e-05	0.627178	0.632	0.615	0.663101
NKG7	0.000144188	0.626316	0.684	0.4	1
BHLHE40	0.0218279	0.624083	0.579	0.385	1
DDX21	1.87e-06	0.620277	0.509	0.477	0.0443265
TAOK1	0.000957865	0.619939	0.965	0.923	1
ZER1	1.66e-08	0.611918	0.263	0.292	0.000393105
LTB	0.224907	0.610972	0.456	0.508	1
LGALS3	2.85e-05	0.610132	0.246	0.169	0.675905
RBM17	2.02e-09	0.606387	0.614	0.523	4.8e-05
IRF4	0.00206177	0.60255	0.789	0.708	1
HES4	0.00149562	0.600604	0.193	0.015	1
CTSD	2.46e-05	0.590313	0.263	0.308	0.584797
SEMA7A	0.000184931	0.589944	0.491	0.323	1
SAT1	0.00905666	0.588206	0.982	0.985	1
CALCRL	0.0043342	0.584857	0.281	0.138	1
HLA-DQB1	0.000574158	0.577429	0.93	0.938	1
COTL1	8.61e-07	0.577352	0.246	0.077	0.0204441
FABP5	0.00089951	0.576405	0.456	0.354	1
EZR	9.46e-05	0.576365	0.719	0.723	1
GPR183	3.93e-05	0.574048	0.737	0.846	0.933489
KDM6B	0.00724832	0.572981	0.386	0.185	1
SLC7A5	3.96e-06	0.57213	0.561	0.585	0.0940054
PMAIP1	0.00176172	0.571737	0.456	0.246	1
CCL4	0.00759971	0.568811	0.14	0.031	1
NFE2L2	5.24e-11	0.568522	0.561	0.662	1.24e-06
CTSL	0.158676	0.56744	0.193	0.138	1
AC091271.1	0.000174253	0.565465	0.246	0.046	1
GLUL	1.09e-05	0.562304	0.509	0.508	0.258125
HNRNPH1	2.55e-08	0.558934	0.474	0.492	0.000605351
KRT5	0.0129113	0.557722	0.123	0.108	1
CTSH	0.00116466	0.556641	0.456	0.262	1
ATF3	0.0457148	0.554869	0.281	0.092	1
SEC61G	7.07e-07	0.553262	0.842	0.908	0.0167838
LDLRAD4	0.0398771	0.550595	0.789	0.708	1
MT-ND1	2.94e-05	0.544068	0.982	0.969	0.699165
HSPA1A	0.0396729	0.539674	0.175	0.169	1
WARS	0.000169804	0.536601	0.386	0.308	1
MT-CO3	1.26e-08	0.534664	0.912	1	0.000298049
ADGRE5	0.0121304	0.534144	0.386	0.262	1
FTL	0.000814914	0.529829	1	1	1
MRPS6	5.3e-09	0.52832	0.439	0.462	0.000125826
DENND5A	3.4e-05	0.524775	0.333	0.308	0.808226
BCL2L11	0.00530812	0.522683	0.386	0.2	1
SEC61B	2.85e-06	0.519218	1	0.985	0.0677823
SPP1	0.0109929	0.516465	0.123	0	1
TUBA1B	8.05e-06	0.510166	0.737	0.831	0.191155
POMP	1.25e-05	0.509143	0.877	0.862	0.296454
JPT1	7.12e-07	0.505235	0.386	0.277	0.0168947
PDE4B	2.32e-06	0.504887	0.439	0.554	0.055016
MT-CO1	0.000130858	0.503633	0.982	1	1
S100A4	0.0258247	0.501309	0.596	0.569	1
SH2B3	1.12e-05	0.498786	0.456	0.369	0.266733
MIR155HG	0.0489372	0.497534	0.316	0.123	1
PTP4A1	1.64e-09	0.49724	0.351	0.338	3.89e-05
DDX3Y	0.000344347	0.494181	0.351	0.138	1
MT-ND2	0.000939996	0.49	0.965	0.969	1
EIF1AY	0.00259587	0.488032	0.456	0.292	1
BIRC3	2.2e-06	0.487668	0.263	0.215	0.0522144
CFLAR	0.000236292	0.484704	0.667	0.708	1
S100A9	0.00436914	0.484445	0.246	0.031	1
CCL3	0.000837294	0.483268	0.158	0.046	1
FCRLA	8.27e-06	0.48298	0.316	0.138	0.196275
VMP1	3.62e-06	0.482446	0.281	0.262	0.0858963
RPS4Y1	0.000435177	0.481963	0.667	0.585	1
SDCBP	1.62e-09	0.48152	0.246	0.369	3.84e-05
GAPDH	1.43e-05	0.478523	0.895	0.969	0.338324
RNF145	2.78e-09	0.478495	0.404	0.385	6.61e-05
TBC1D13	0.0192974	0.471627	0.404	0.308	1
JUNB	0.0650245	0.47146	0.632	0.446	1
CCR7	0.00188475	0.471116	0.456	0.523	1
TSPAN13	2.57e-05	0.470958	0.93	0.985	0.6096
NR4A1	0.000288392	0.470347	0.158	0.062	1
TFRC	2.06e-05	0.469387	0.316	0.323	0.48967
PSMA7	1.85e-06	0.467929	0.737	0.738	0.0439368
HEXIM1	0.000561832	0.463589	0.211	0.123	1
TRIB1	0.0214959	0.459966	0.281	0.092	1
PRDX1	4.08e-06	0.459338	0.544	0.585	0.0968553
B4GALT5	0.00166396	0.453373	0.193	0.123	1
SH3BGRL3	7.46e-06	0.45321	0.702	0.846	0.177021
TOB1	0.00739379	0.453075	0.175	0.092	1
CXCL8	0.103574	0.452334	0.14	0.015	1
LILRB4	7.08e-05	0.450561	0.895	0.954	1
CD44	0.000282751	0.448355	0.333	0.262	1
MT-ATP8	0.000313404	0.448352	0.86	0.877	1
RPL39	4.45e-06	0.447398	1	0.985	0.105547
SBDS	8.73e-08	0.445805	0.246	0.262	0.00207164
CD63	0.000289104	0.445542	0.456	0.431	1
IL10RA	0.000326756	0.444646	0.439	0.462	1
ATP5MD	4.85e-07	0.443421	0.825	0.923	0.0115191
CST7	8.72e-05	0.443026	0.123	0.031	1
C4orf48	1.14e-05	0.44243	0.351	0.4	0.270625
EIF1	8.37e-06	0.43961	1	1	0.19871
SHD	0.0106248	0.438611	0.351	0.277	1
TRA2B	1.41e-05	0.437701	0.684	0.692	0.335418
MAP3K2	0.000462331	0.436206	0.456	0.4	1
TGFB1	4.6e-07	0.434636	0.456	0.477	0.0109176
IER5	0.000362639	0.431412	0.158	0.031	1
ERBIN	6.34e-07	0.429658	0.263	0.185	0.0150502
DDX24	0.000345508	0.429013	0.596	0.6	1
G3BP2	5.72e-06	0.428158	0.456	0.431	0.135711
PSMA4	4.17e-05	0.426541	0.649	0.692	0.98957
MRPS36	0.000657235	0.425858	0.596	0.523	1
MOB1A	3.32e-05	0.416032	0.737	0.754	0.787054
ZC3H15	8.24e-05	0.415963	0.526	0.538	1
NFKB1	0.000173643	0.415007	0.737	0.815	1
NAMPT	3.78e-05	0.414951	0.667	0.692	0.898053
MKNK2	9.73e-05	0.413381	0.368	0.323	1
COX7B	1.16e-07	0.410326	0.649	0.723	0.0027523
HNRNPDL	7.64e-05	0.409974	0.684	0.754	1
GHITM	2.81e-05	0.409501	0.561	0.538	0.66657
TUBA1A	3.66e-05	0.409062	0.263	0.262	0.868571
ACTR10	1.82e-08	0.408751	0.298	0.262	0.00043308
PSMA1	6.93e-09	0.408518	0.316	0.308	0.000164564
GBP4	0.132898	0.40499	0.246	0.123	1
IER3	0.0109929	0.404909	0.123	0	1
RGS2	0.0291072	0.404196	0.561	0.415	1
TMEM147	1.44e-05	0.402414	0.333	0.323	0.340828
HLA-DQA1	0.00713845	0.400841	0.982	0.892	1
RNF114	3.07e-05	0.399139	0.439	0.446	0.728419
CYCS	4.28e-06	0.39833	0.614	0.631	0.10153
THEMIS2	0.0125355	0.398262	0.649	0.615	1
SNHG15	2.17e-05	0.397864	0.298	0.169	0.514866
LARP4B	2.21e-08	0.39753	0.351	0.462	0.000524967
TMEM50A	3.57e-07	0.396816	0.789	0.892	0.00848556
ECE1	0.000134493	0.396731	0.211	0.108	1
RSL24D1	0.000625198	0.394039	0.579	0.554	1
ATP6V1A	0.011726	0.393462	0.386	0.231	1
CD58	0.102685	0.39281	0.105	0.015	1
RHOG	7.77e-07	0.392691	0.333	0.338	0.018459
UQCRH	7.68e-06	0.392378	0.702	0.708	0.182417
TNFAIP3	8.57e-06	0.390887	0.351	0.415	0.203358
WSB2	0.000328093	0.390402	0.228	0.092	1
EMP3	9.44e-05	0.389082	0.684	0.738	1
PKM	0.00618732	0.388735	0.491	0.508	1
MT-ND5	0.00259234	0.388004	0.877	0.923	1
CCT2	4.58e-08	0.38748	0.404	0.431	0.00108841
USP9Y	0.00312079	0.386676	0.263	0.246	1
CSRNP1	0.000317095	0.385747	0.281	0.215	1
SRGN	0.00060419	0.38465	1	0.877	1
PQBP1	4.49e-06	0.384633	0.526	0.538	0.106553
AKAP13	0.000814001	0.38359	0.632	0.692	1
PRKAR2A	7.71e-05	0.38186	0.246	0.2	1
PTGER4	0.00511174	0.379817	0.246	0.123	1
HIST1H1C	0.000296137	0.378847	0.386	0.446	1
SLC12A7	0.00391073	0.373425	0.316	0.185	1
HIVEP1	7.27e-08	0.373368	0.439	0.508	0.00172534
AC007952.4	0.000535239	0.373243	0.281	0.308	1
GLUD1	8.11e-06	0.37319	0.193	0.169	0.192516
MAP3K8	2.16e-05	0.372674	0.351	0.385	0.513077
MYB	2.07e-05	0.372299	0.281	0.246	0.490341
LIMS1	4.42e-05	0.371777	0.211	0.108	1
DEFB1	0.00808219	0.37126	0.105	0.031	1
VPS37B	0.00101146	0.37106	0.175	0	1
DSG2	0.00126403	0.368629	0.193	0.154	1
EIF5	0.000802751	0.367439	0.579	0.615	1
DDX6	0.00224853	0.367308	0.404	0.369	1
ENSA	0.000111906	0.367103	0.526	0.569	1
BACH1	3.31e-09	0.366834	0.158	0.154	7.86e-05
TYMP	1.89e-06	0.366739	0.789	0.923	0.0447559
CLEC2D	0.00322458	0.366466	0.368	0.4	1
AIMP1	2.35e-08	0.365635	0.368	0.431	0.000557871
SMIM25	0.0562652	0.364564	0.123	0.015	1
MALT1	4.71e-06	0.364172	0.368	0.431	0.111712
TMSB10	9.6e-05	0.363614	1	1	1
GNA15	0.00017958	0.362907	0.404	0.354	1
DMD	0.000820457	0.362503	0.193	0.062	1
YWHAZ	0.00358633	0.362034	0.807	0.846	1
GPR157	0.0363274	0.361996	0.158	0.015	1
MARCKSL1	0.180355	0.360811	0.211	0.123	1
DUSP5	0.0861553	0.360574	0.632	0.6	1
AAED1	0.000806775	0.359912	0.246	0.169	1
GNA12	1.4e-10	0.358895	0.298	0.262	3.32e-06
UBC	0.00651936	0.358617	0.912	0.954	1
PPP1R15B	2.49e-05	0.358415	0.211	0.108	0.590369
KPNA2	0.0179299	0.358376	0.228	0.215	1
IFNGR2	0.00228681	0.356732	0.263	0.169	1
SMCHD1	3.14e-05	0.356687	0.526	0.631	0.74582
SLC2A3	0.0109929	0.356558	0.123	0	1
HSPE1	1.08e-07	0.355278	0.421	0.538	0.00255378
LDHA	0.000474262	0.355206	0.421	0.477	1
RFLNB	8.17e-05	0.352538	0.193	0.138	1
DCUN1D1	9.04e-05	0.35134	0.246	0.231	1
STX11	0.0773519	0.350736	0.211	0.108	1
SQSTM1	0.000234081	0.349788	0.614	0.615	1
MARCKS	0.0737768	0.349428	0.14	0.077	1
PIM2	0.000492626	0.349379	0.386	0.385	1
ISCA1	3.53e-05	0.348065	0.333	0.415	0.838718
FAM129A	0.0209619	0.34751	0.211	0.138	1
SLC41A2	0.0405299	0.347087	0.228	0.138	1
HSPH1	0.0509535	0.346877	0.281	0.246	1
NOP10	0.000211191	0.346673	0.737	0.785	1
ACSL1	0.000153925	0.346136	0.123	0.092	1
TIMP1	0.0109929	0.346052	0.123	0	1
ATP6V0B	0.000115842	0.345866	0.702	0.8	1
DNAJB11	7.69e-07	0.344983	0.351	0.385	0.0182618
RAD23B	1.15e-07	0.344834	0.263	0.246	0.00273837
ALG2	0.0329961	0.343647	0.526	0.415	1
RELB	0.00389245	0.342693	0.754	0.6	1
TRMU	2.7e-05	0.342505	0.193	0.108	0.640758
SMIM3	0.000135126	0.341282	0.421	0.431	1
MSL2	2.12e-09	0.341097	0.246	0.185	5.04e-05
EIF4G2	0.000132719	0.340923	0.772	0.831	1
SLC12A2	0.00140916	0.340134	0.281	0.169	1
MYADM	0.0152953	0.339555	0.351	0.308	1
KRT10	8.42e-09	0.339338	0.509	0.631	0.000199922
GPR65	4.97e-06	0.33861	0.386	0.462	0.117985
ATP1B3	0.00651036	0.338277	0.263	0.185	1
RAP2B	0.00303466	0.336558	0.175	0.077	1
OPTN	2.59e-06	0.336389	0.368	0.4	0.06148
MYO1G	0.000169367	0.336369	0.228	0.277	1
DCAF13	0.000342169	0.33593	0.175	0.062	1
LAMP3	0.00569528	0.334645	0.211	0.185	1
MEX3C	0.00174975	0.334536	0.158	0.108	1
RPL22L1	0.000179961	0.334449	0.561	0.662	1
CDC42SE2	0.00161157	0.333095	0.474	0.477	1
IDS	0.0002679	0.332983	0.491	0.523	1
ERO1A	0.0731217	0.33262	0.158	0.046	1
CEBPB	0.0202732	0.332493	0.123	0.077	1
HINT1	0.000393006	0.332394	0.965	0.954	1
RAB21	0.0128944	0.331292	0.351	0.215	1
CMTM6	2.3e-07	0.331167	0.509	0.615	0.00545889
NFKBIZ	0.00394002	0.331005	0.596	0.585	1
HDLBP	1.8e-07	0.329576	0.421	0.538	0.0042749
TPM4	7.34e-05	0.328728	0.456	0.569	1
RPS17	4.45e-05	0.328234	0.561	0.6	1
CBX4	0.000176392	0.327159	0.193	0.185	1
SEC61A2	8.85e-06	0.32696	0.175	0.138	0.210195
SRSF9	0.000806982	0.326071	0.526	0.508	1
MS4A4A	0.0053356	0.325725	0.211	0.185	1
GPN3	0.0103048	0.325711	0.246	0.185	1
UBL3	3.89e-09	0.325658	0.246	0.308	9.23e-05
AC245014.3	0.0110382	0.325459	0.193	0.169	1
POLR2F	0.00110098	0.325348	0.246	0.215	1
IL21R	0.00923196	0.325007	0.175	0.062	1
RPS27L	0.000209704	0.324929	0.456	0.477	1
DENND1B	0.00366874	0.324218	0.351	0.292	1
ACSL4	0.0739816	0.324119	0.246	0.123	1
SNHG9	0.000189856	0.323847	0.263	0.262	1
CD69	0.202472	0.323799	0.316	0.215	1
PTPRE	2.58e-05	0.322774	0.404	0.538	0.612392
PPIF	0.00027863	0.322492	0.193	0.077	1
CCNI	0.00503046	0.320612	0.719	0.769	1
MIR22HG	0.0120325	0.320168	0.193	0.123	1
ARIH1	2.34e-07	0.320066	0.193	0.246	0.00555326
C17orf49	0.00293179	0.319962	0.579	0.554	1
ZFAND5	3.86e-06	0.319132	0.281	0.308	0.0915571
CHML	0.000751047	0.318659	0.123	0.092	1
CMIP	0.0664798	0.318593	0.105	0.046	1
YTHDC1	2.81e-06	0.318562	0.368	0.477	0.0667478
STX2	0.0025883	0.318341	0.105	0.046	1
RALA	0.00330358	0.318316	0.351	0.338	1
MED13L	0.0156365	0.318263	0.561	0.554	1
VAMP5	0.0111796	0.318064	0.351	0.323	1
SLAMF7	3.91e-06	0.317896	0.421	0.585	0.0929401
ZMAT3	2.45e-05	0.317566	0.158	0.123	0.582464
SLC25A3	1.44e-07	0.317435	0.719	0.908	0.0034086
UBE2G2	4.81e-07	0.317119	0.193	0.231	0.0114101
KTN1	4.13e-05	0.31683	0.702	0.815	0.979864
MSL1	2.15e-06	0.316743	0.246	0.262	0.0509892
TM2D1	0.000257476	0.316194	0.228	0.215	1
HAPLN3	0.0134576	0.315923	0.333	0.292	1
KIF5B	1.92e-05	0.315632	0.526	0.631	0.456008
IFITM2	0.0718945	0.315426	0.842	0.877	1
TBCA	2.22e-07	0.314815	0.719	0.908	0.00527317
ACLY	0.00213986	0.314227	0.263	0.215	1
HSP90AB1	0.0021697	0.313916	0.86	0.892	1
SYNCRIP	1.77e-05	0.313816	0.421	0.446	0.419512
MS4A7	0.00185231	0.313581	0.158	0.062	1
ETHE1	0.00919615	0.313176	0.246	0.108	1
SOAT1	0.000399513	0.312998	0.263	0.2	1
SUGP2	3.81e-05	0.31253	0.281	0.262	0.903601
RNF139	3.93e-05	0.310898	0.228	0.185	0.933878
FMNL1	0.00145959	0.310739	0.561	0.646	1
CKLF	2.1e-06	0.310003	0.123	0.123	0.0497482
UBE2A	0.000316834	0.309497	0.421	0.477	1
FAM104A	0.00722518	0.309399	0.263	0.108	1
NECTIN2	0.000339629	0.3091	0.123	0.046	1
LUC7L	3.35e-05	0.309089	0.281	0.277	0.795984
UBR4	0.00390053	0.308844	0.404	0.4	1
PAF1	0.000263281	0.308528	0.246	0.154	1
ICAM1	0.0198284	0.308408	0.404	0.338	1
FAM120A	5.91e-05	0.308025	0.263	0.277	1
RGS1	0.0219384	0.307673	0.509	0.615	1
AGO2	0.00256953	0.30667	0.175	0.062	1
MFNG	0.00712249	0.306358	0.105	0.031	1
ARAP2	4.6e-05	0.305964	0.316	0.369	1
ATOX1	0.00903734	0.305925	0.702	0.708	1
WDR43	0.000183422	0.305201	0.105	0.108	1
2008-03-01	0.0136819	0.305106	0.211	0.108	1
AKT1S1	0.033364	0.304372	0.14	0.108	1
SERF2	0.00134081	0.304139	1	0.985	1
SLC39A4	0.000766675	0.303706	0.263	0.123	1
OPN3	3.92e-06	0.30252	0.386	0.492	0.0930708
DDX3X	0.00274825	0.302444	0.544	0.554	1
GNAQ	5.32e-05	0.301502	0.351	0.338	1
NUDT21	3.53e-05	0.300868	0.351	0.369	0.837359
DNAJB9	2.16e-07	0.299783	0.298	0.4	0.00512721
HSPD1	0.000306767	0.29965	0.386	0.415	1
HSP90B1	0.0224242	0.29935	0.947	0.985	1
STK4	0.00754723	0.297426	0.614	0.646	1
USP22	0.0011437	0.297141	0.158	0.2	1
PSMB5	1.84e-05	0.297046	0.351	0.4	0.436119
CTC1	0.000550616	0.296898	0.193	0.169	1
HNRNPUL1	5.44e-06	0.296781	0.491	0.662	0.129143
MYO9B	0.00329822	0.296537	0.351	0.308	1
PDXDC1	4.61e-06	0.296423	0.228	0.2	0.109545
BID	0.0114712	0.29583	0.632	0.646	1
HECTD4	0.0102581	0.29528	0.263	0.2	1
ATP6V1F	0.000319683	0.294972	0.614	0.692	1
ZFP36L1	0.226757	0.294775	0.228	0.154	1
POLDIP3	6.49e-05	0.294408	0.211	0.246	1
IFI27L1	1.89e-05	0.294342	0.193	0.169	0.44919
CYTH2	0.00796678	0.293963	0.333	0.277	1
RASSF5	0.0035817	0.293828	0.333	0.292	1
ELOVL5	1.87e-10	0.293586	0.316	0.477	4.44e-06
RILPL2	0.000192067	0.292744	0.439	0.508	1
GBP5	0.0109929	0.292289	0.123	0	1
UBXN6	0.000335992	0.29217	0.14	0.138	1
PPP1R15A	0.00403907	0.292128	0.702	0.754	1
C1orf21	0.197612	0.291953	0.175	0.092	1
HSP90AA1	7.19e-05	0.291703	0.772	0.954	1
NDUFB1	1.58e-05	0.291523	0.561	0.692	0.374263
N4BP2L1	0.0153194	0.291499	0.474	0.462	1
RABIF	1.03e-05	0.291365	0.228	0.231	0.245104
THOC7	0.00212712	0.290836	0.404	0.385	1
CTBP2	1.46e-05	0.290378	0.105	0.108	0.346444
CDK5R1	0.02688	0.289762	0.175	0.062	1
GNG5	0.000225169	0.289753	0.912	0.985	1
TIMP2	0.00796529	0.289577	0.175	0.108	1
M6PR	4.78e-07	0.289041	0.579	0.769	0.0113537
CD40	0.00134137	0.288839	0.123	0.077	1
STARD3NL	0.000299256	0.288803	0.298	0.292	1
SERPINB1	0.000209588	0.288241	0.632	0.708	1
WDR48	0.000151845	0.288162	0.281	0.308	1
SRP14	0.000213439	0.288127	0.895	0.985	1
COPS2	0.00016483	0.287806	0.404	0.415	1
TM9SF3	1.9e-05	0.287213	0.333	0.354	0.451906
SRD5A1	0.0565353	0.286979	0.281	0.185	1
ZNF10	7.8e-05	0.285155	0.193	0.154	1
SNAPC4	0.00101521	0.285106	0.105	0.031	1
LAMTOR3	3.96e-05	0.2851	0.263	0.231	0.940878
MCM7	0.15727	0.284552	0.123	0.062	1
TPI1	3.53e-07	0.284225	0.544	0.723	0.00837994
ATP5PF	0.000105687	0.284143	0.649	0.754	1
UBE2D1	0.0575156	0.283251	0.193	0.108	1
NOP58	8.52e-05	0.282716	0.316	0.354	1
CRKL	0.0022741	0.282157	0.211	0.092	1
CFAP298	9.92e-06	0.281866	0.158	0.138	0.235528
CHST2	0.470493	0.281537	0.123	0.062	1
DDX60L	0.000228729	0.281191	0.298	0.323	1
FNBP1	8.44e-07	0.281146	0.386	0.569	0.0200431
MGLL	0.00637814	0.281047	0.246	0.277	1
SKIL	1.28e-05	0.280999	0.281	0.354	0.304146
FAS	0.141611	0.280843	0.246	0.138	1
UBE2N	0.000157521	0.280668	0.456	0.492	1
ARL6IP1	2.76e-06	0.279695	0.404	0.569	0.0656305
KPNA1	0.00495742	0.279616	0.193	0.154	1
NPIPB4	0.000313222	0.279568	0.14	0.154	1
HCST	0.00296393	0.279521	0.491	0.523	1
TRIM28	3.07e-06	0.279398	0.351	0.4	0.0729814
FLNA	0.000127157	0.279397	0.14	0.123	1
UBE2B	9.38e-07	0.278683	0.456	0.585	0.0222652
OSER1	0.000237946	0.278501	0.193	0.2	1
CCNL1	5.69e-05	0.278449	0.702	0.8	1
CBFB	0.00302318	0.278305	0.175	0.108	1
OTUD5	0.00502273	0.278171	0.246	0.215	1
RASAL3	2.61e-06	0.277961	0.281	0.277	0.0620577
ZNF800	1.04e-05	0.277494	0.368	0.415	0.246673
MOB2	0.00271029	0.276935	0.193	0.123	1
NME8	1.75e-06	0.276866	0.333	0.477	0.0416222
TCP1	0.000175215	0.276277	0.368	0.354	1
SYAP1	0.00183939	0.275717	0.211	0.2	1
ENPP4	0.00071763	0.275608	0.158	0.077	1
UBE2L3	3.34e-07	0.275351	0.456	0.6	0.007921
NQO2	0.0301547	0.275334	0.193	0.123	1
LINC01146	0.0268942	0.275091	0.158	0.015	1
HSPA5	0.00111522	0.27418	0.632	0.738	1
TENT4A	0.000355501	0.273974	0.228	0.277	1
SERP1	0.000185581	0.273284	0.877	0.969	1
CLK1	0.000140164	0.2731	0.386	0.446	1
ROCK1	0.00160912	0.27257	0.579	0.631	1
PRKRA	0.00233951	0.272515	0.316	0.338	1
ZMIZ1	0.000249772	0.271936	0.14	0.138	1
USP8	0.000197044	0.271762	0.368	0.4	1
RTN4	0.000457388	0.271497	0.509	0.631	1
CDS2	0.00156252	0.271407	0.193	0.215	1
RANBP2	8.25e-07	0.271391	0.263	0.369	0.0195902
USP7	0.000301259	0.271165	0.333	0.338	1
PKD2	0.00686345	0.270609	0.123	0.077	1
TMEM208	4.92e-09	0.26987	0.368	0.523	0.000116863
C1QB	1.17e-06	0.269673	0.123	0.169	0.0278656
VAMP2	3.25e-05	0.26958	0.228	0.2	0.772508
C1QA	6.17e-05	0.269539	0.123	0.077	1
DGKZ	0.00761682	0.268954	0.298	0.354	1
SLC1A4	0.028793	0.268812	0.246	0.123	1
ZDHHC18	2.59e-05	0.268564	0.14	0.092	0.615131
DDX5	0.0427063	0.267522	0.965	0.985	1
DNM1L	0.0043504	0.267489	0.228	0.2	1
MRPL14	7.09e-05	0.267056	0.404	0.477	1
DUSP6	0.220036	0.266943	0.123	0.031	1
KLF10	0.0637358	0.266513	0.228	0.185	1
SLC38A2	0.00106863	0.265369	0.526	0.585	1
BMF	0.0124105	0.26516	0.14	0.062	1
EVI2B	4.77e-06	0.265006	0.263	0.4	0.113191
TOMM70	5.35e-05	0.2646	0.193	0.138	1
CERS6	0.00354084	0.264343	0.439	0.462	1
ARL8B	0.000228939	0.264152	0.386	0.4	1
STAP1	0.00491187	0.262757	0.456	0.554	1
GPR137B	0.26661	0.262518	0.105	0.031	1
GBP2	0.0142486	0.262307	0.123	0.031	1
GET4	0.000321521	0.262201	0.211	0.154	1
RBM5	0.00144451	0.261891	0.281	0.323	1
HNRNPM	0.000867946	0.261841	0.404	0.462	1
SPI1	3.52e-05	0.261601	0.263	0.277	0.835927
TXNL1	4.38e-09	0.261576	0.386	0.569	0.000103907
BROX	2.94e-07	0.261518	0.193	0.231	0.00698208
MAN1A1	0.0145298	0.261507	0.579	0.631	1
MGAT4B	0.0445193	0.261201	0.123	0.031	1
SERPINA1	0.0028165	0.261188	0.105	0.046	1
SZRD1	0.002477	0.260958	0.298	0.323	1
RBM39	8.65e-05	0.260926	0.807	0.908	1
FAM49A	0.222162	0.260789	0.228	0.169	1
STAT4	0.00299494	0.260512	0.333	0.338	1
SEC16A	0.00169212	0.260382	0.263	0.277	1
UBE2J2	2.57e-05	0.259773	0.246	0.277	0.611023
FXYD6	0.0307556	0.259677	0.158	0.062	1
MTRR	0.0111465	0.259238	0.14	0.123	1
DNPEP	0.00044569	0.258993	0.211	0.169	1
DNAJB14	0.00122074	0.25896	0.351	0.385	1
NFKBIB	0.00913068	0.258332	0.193	0.108	1
NFKB2	4.21e-05	0.257988	0.386	0.431	0.998772
CLIC2	0.013197	0.257789	0.193	0.154	1
ACTG1	0.00196259	0.257263	0.842	0.938	1
WASHC2A	0.000350396	0.256898	0.175	0.215	1
QKI	6.22e-08	0.256703	0.351	0.431	0.0014776
MBTD1	3.29e-05	0.2564	0.105	0.077	0.781721
LAMP2	2.48e-05	0.256082	0.404	0.538	0.587693
PPID	1.95e-06	0.255953	0.263	0.292	0.0461893
INPP5F	0.0171288	0.25565	0.175	0.108	1
SWAP70	8.97e-06	0.255433	0.14	0.108	0.21286
ANXA1	0.000474616	0.254884	0.193	0.292	1
IER2	0.00735198	0.254754	0.351	0.462	1
UBA1	0.000327451	0.254631	0.351	0.354	1
CSNK1E	0.0246287	0.254447	0.175	0.169	1
S100A11	0.0142406	0.253843	0.719	0.846	1
POLB	0.0074309	0.253673	0.561	0.677	1
TSTD2	8.64e-06	0.253462	0.14	0.138	0.205064
SLC31A2	1.44e-05	0.253354	0.158	0.108	0.342629
PELI1	0.210241	0.253335	0.105	0.077	1
SRP68	2.52e-06	0.253134	0.14	0.154	0.0598316
RBBP8	0.00303974	0.252919	0.158	0.154	1
ITGAE	8.66e-08	0.252551	0.333	0.523	0.0020556
ATP6V0A2	0.00847754	0.252509	0.263	0.2	1
PCNX1	1.24e-05	0.252452	0.281	0.231	0.294142
LGALS1	0.00612893	0.25243	0.596	0.723	1
UNC45A	0.125845	0.252385	0.228	0.123	1
CDC42SE1	0.0189972	0.252151	0.333	0.323	1
GNA13	0.000101109	0.252064	0.246	0.262	1
COQ8A	0.0016584	0.25187	0.123	0.046	1
ANXA2	0.000126136	0.251456	0.263	0.4	1
ANXA7	9.97e-07	0.250638	0.386	0.462	0.0236692
COX7A2	0.000410342	0.250114	0.86	0.954	1
SELENOK	7.66e-05	0.250076	0.526	0.615	1
MITD1	8.41e-07	0.250048	0.281	0.369	0.0199669
ACADM	0.00460157	-0.25019	0.175	0.446	1
EEF1G	1.01e-09	-0.250392	0.298	0.8	2.41e-05
DTNBP1	0.000977725	-0.250444	0.07	0.323	1
UVRAG	0.00197405	-0.250458	0.351	0.677	1
RPS18	0.00831949	-0.250475	0.947	1	1
FLAD1	0.0344425	-0.250551	0.035	0.2	1
ST6GALNAC4	0.000246283	-0.250638	0.368	0.708	1
PLXNA4	0.014609	-0.250667	0.07	0.277	1
ARMH1	0.0189498	-0.250726	0.175	0.415	1
UBE2I	0.0012008	-0.250991	0.439	0.754	1
TMEM106A	0.000909542	-0.251176	0.088	0.354	1
LRRCC1	0.000128145	-0.251675	0.035	0.277	1
ARHGAP25	0.0351569	-0.251777	0.158	0.323	1
CNBP	0.00115143	-0.251803	0.421	0.754	1
SLC35F3	2.94e-06	-0.252034	0.158	0.523	0.0697358
WASHC4	0.0329168	-0.252495	0.193	0.431	1
ATG4C	0.012368	-0.252742	0.07	0.292	1
PRKAG2	1.91e-08	-0.25275	0.123	0.538	0.000453027
SLC2A4RG	0.0168118	-0.252832	0.018	0.185	1
AKAP2	0.000836026	-0.253035	0.07	0.323	1
SCAMP2	0.000148104	-0.253066	0.298	0.662	1
CYB5R1	0.028844	-0.25407	0.018	0.2	1
LAMTOR1	0.000418205	-0.254092	0.456	0.769	1
UBL7	2.9e-06	-0.254194	0.175	0.538	0.068894
SP110	0.000270263	-0.254509	0.667	0.954	1
HLA-E	0.00224516	-0.25451	0.93	0.969	1
ZNF280D	0.000129337	-0.254902	0.088	0.338	1
BTN3A2	4.63e-07	-0.255149	0.14	0.523	0.0109967
FBP1	0.0129737	-0.255172	0.053	0.246	1
CD164	0.000305264	-0.255176	0.632	0.938	1
DDX18	0.000185125	-0.255379	0.263	0.615	1
CD37	0.0567476	-0.25556	0.789	0.938	1
CRTC3	0.00342912	-0.255678	0.018	0.246	1
PI4K2B	0.0187966	-0.256146	0.211	0.462	1
MIEN1	2.34e-05	-0.256632	0.211	0.585	0.554718
TLK1	9.21e-06	-0.256766	0.14	0.492	0.218588
FAM30A	0.0655179	-0.25744	0.018	0.169	1
TRAPPC4	0.000453392	-0.257655	0.105	0.385	1
SECISBP2L	0.000120396	-0.25776	0.158	0.492	1
PLEKHA2	0.0317992	-0.258018	0.105	0.323	1
LINC02132	0.0982493	-0.258269	0.07	0.231	1
PLEKHJ1	0.000116524	-0.258726	0.105	0.415	1
PHACTR1	0.000363475	-0.258981	0.333	0.692	1
ZMYND8	0.0055153	-0.259193	0.035	0.215	1
SPG7	0.0480175	-0.259214	0.14	0.354	1
TNKS2	0.00240988	-0.259363	0.298	0.615	1
PPHLN1	3.01e-06	-0.259548	0.088	0.4	0.0713628
PRR13	2.5e-05	-0.259586	0.649	0.969	0.594005
CCDC183	0.0116777	-0.260066	0.088	0.308	1
HOXB4	0.00640361	-0.260721	0.053	0.262	1
MORF4L1	2.09e-06	-0.260747	0.404	0.831	0.0495038
RPL27	0.0166171	-0.260976	0.877	0.969	1
GPATCH8	0.0289765	-0.261015	0.105	0.323	1
SAP30BP	0.0385436	-0.261191	0.316	0.569	1
APP	0.144942	-0.261309	0.684	0.846	1
TMEM187	0.00195868	-0.261946	0.018	0.231	1
PHF21A	0.00461796	-0.262022	0.035	0.246	1
C19orf66	1.46e-07	-0.262283	0.316	0.769	0.00347284
RPL35	0.00426309	-0.262542	0.947	1	1
IRF2BPL	0.00941904	-0.26287	0.246	0.523	1
SLC25A6	0.0537581	-0.262931	0.842	0.923	1
LONP2	0.0230642	-0.263189	0.088	0.246	1
SH2D3C	0.0140905	-0.263611	0.105	0.323	1
SOCS1	0.00391075	-0.263769	0.404	0.708	1
NGLY1	7.43e-06	-0.26394	0.246	0.646	0.176328
TSC22D4	0.000347976	-0.264145	0.281	0.631	1
HSD17B7	0.0172273	-0.264197	0.105	0.338	1
HMGN1	0.00162389	-0.264374	0.649	0.923	1
AC009948.1	0.000315637	-0.264448	0.07	0.338	1
C22orf39	5.5e-07	-0.264774	0.088	0.431	0.0130623
MIS18BP1	7.45e-05	-0.2648	0.246	0.615	1
EIF4B	0.000786254	-0.264854	0.474	0.8	1
RHOT2	0.00741263	-0.264983	0.07	0.308	1
AC116366.3	6.55e-06	-0.265113	0.228	0.615	0.155552
DDX17	0.0394789	-0.265617	0.667	0.862	1
PCF11	0.000922038	-0.265716	0.193	0.492	1
CDC14A	0.00228585	-0.26572	0.018	0.246	1
SORT1	0.000375643	-0.265842	0.035	0.277	1
UBXN2A	0.000182596	-0.266105	0.123	0.431	1
ARHGAP31	0.000444332	-0.266326	0.14	0.446	1
PRKAG1	0.0112944	-0.266417	0.018	0.215	1
ICAM3	0.0326629	-0.266592	0.175	0.415	1
CLIP1	0.000925018	-0.266658	0.035	0.262	1
MPPE1	3.17e-05	-0.266784	0.07	0.369	0.752295
ALG3	0.00293173	-0.26758	0.07	0.323	1
ARF3	0.00163192	-0.26788	0.246	0.508	1
PPCDC	0.0025503	-0.268889	0.07	0.323	1
LSM2	0.000124167	-0.269236	0.298	0.662	1
TATDN3	7.45e-07	-0.269596	0.14	0.508	0.0176893
CNN2	0.00688656	-0.269678	0.211	0.446	1
TMEM129	0.000501149	-0.270611	0	0.2	1
LILRA4	0.147577	-0.271013	0.702	0.815	1
ZBTB8OS	9.19e-05	-0.271013	0.263	0.631	1
ENDOD1	0.000171791	-0.271231	0.018	0.277	1
LINC02362	0.150642	-0.271249	0.035	0.154	1
GOLGB1	0.0079008	-0.271334	0.228	0.508	1
CRTAP	1.05e-06	-0.27161	0.211	0.615	0.0248536
TMEM175	0.00693775	-0.271982	0.123	0.385	1
SH3KBP1	0.000180089	-0.272172	0.351	0.708	1
SMG6	0.0145098	-0.272223	0.018	0.2	1
STT3A	0.0235678	-0.272271	0.193	0.446	1
TBC1D10A	0.000119977	-0.272403	0	0.231	1
PTGIR	0.00389645	-0.273331	0	0.154	1
SNRNP27	7.41e-10	-0.27371	0.088	0.492	1.76e-05
SYK	3.42e-06	-0.273905	0.193	0.585	0.0812843
INTS9	0.000501149	-0.274064	0	0.2	1
MAP4	0.0075861	-0.274212	0.14	0.4	1
ZNF33B	0.00100537	-0.274347	0	0.185	1
STRBP	2.62e-05	-0.274427	0.158	0.508	0.620921
RPS2	4.74e-05	-0.274645	1	0.969	1
PSMB10	0.00710314	-0.275048	0.491	0.785	1
SMAD3	0.00289402	-0.275102	0.088	0.338	1
RBL2	3.5e-07	-0.275327	0.105	0.477	0.00831192
ING4	2.09e-05	-0.275485	0.035	0.308	0.497149
NDUFA9	0.019348	-0.276052	0.175	0.431	1
NAA20	0.00272707	-0.276109	0.175	0.415	1
MANBAL	0.00189335	-0.276416	0.018	0.262	1
PDAP1	0.000458148	-0.276498	0.193	0.492	1
GIGYF2	0.00362179	-0.276955	0.035	0.262	1
PLEKHD1	0.154923	-0.277766	0.07	0.215	1
CYBB	0.000222387	-0.278216	0.491	0.831	1
RRBP1	0.000394933	-0.278377	0.386	0.723	1
RPA3	0.00210102	-0.278401	0.14	0.415	1
TCL1A	0.198076	-0.278701	0.333	0.4	1
TP53I13	5.41e-05	-0.279557	0.193	0.523	1
ZNF428	0.00222253	-0.279584	0.175	0.477	1
SNX17	3.89e-05	-0.280031	0.228	0.6	0.923974
FAM214A	0.00382381	-0.280293	0.158	0.446	1
ARHGAP17	0.000107344	-0.280629	0.193	0.538	1
SF1	1.09e-07	-0.28075	0.439	0.892	0.00259321
RAP1GAP2	0.000186913	-0.280793	0.053	0.323	1
SDHB	0.00170159	-0.280949	0.228	0.492	1
DNAJC13	0.000202892	-0.28253	0.07	0.354	1
ALAS1	0.001175	-0.282694	0.035	0.262	1
PAFAH1B1	0.00326005	-0.283171	0.246	0.554	1
NEXN	7.51e-05	-0.283809	0.158	0.492	1
MRNIP	0.0103932	-0.283984	0.018	0.215	1
PHEX	6.06e-05	-0.284015	0.07	0.369	1
HMGN2	0.0606528	-0.28414	0.719	0.892	1
OCIAD1	0.000837889	-0.28414	0.263	0.6	1
TRPC4AP	0.00269381	-0.284238	0.07	0.323	1
RBBP7	0.00541373	-0.284471	0.158	0.431	1
MORC3	0.000156137	-0.284513	0.175	0.508	1
AGPAT5	3.43e-05	-0.285178	0.123	0.446	0.813328
HINT2	2.48e-05	-0.285405	0.211	0.585	0.588145
CPNE3	1.69e-06	-0.285622	0.228	0.631	0.0400749
RPS20	0.000188636	-0.285891	0.667	0.954	1
AL357060.1	7.08e-12	-0.285956	0.053	0.477	1.68e-07
SUSD1	0.0433063	-0.287257	0.14	0.354	1
FEZ2	1.17e-08	-0.287346	0.228	0.708	0.000278397
BSPRY	0.00256126	-0.287618	0.053	0.292	1
TMOD3	0.0023892	-0.287771	0.246	0.554	1
RBMX	0.000306658	-0.287939	0.316	0.677	1
ACAP1	2.78e-05	-0.287973	0.175	0.538	0.659845
PARP4	4.35e-06	-0.288199	0.123	0.492	0.103261
INPP5B	0.0332432	-0.288471	0.053	0.185	1
GPR180	0.000810692	-0.28881	0.175	0.492	1
CCDC88C	0.00923182	-0.289039	0.018	0.215	1
OXA1L	0.00203743	-0.289043	0.316	0.646	1
XPNPEP1	0.000322247	-0.289227	0.14	0.462	1
DDX52	4.04e-05	-0.289413	0.07	0.369	0.95884
SP100	0.0139016	-0.289561	0.544	0.815	1
CASP10	9.84e-06	-0.289685	0.053	0.338	0.233521
SLC7A6OS	0.000147886	-0.28992	0.053	0.308	1
IDH3A	1.03e-05	-0.290226	0.544	0.892	0.244964
NUP214	0.000481929	-0.290259	0.035	0.246	1
VPS72	2.35e-05	-0.290554	0.018	0.277	0.558904
IFIH1	4.39e-05	-0.290757	0.509	0.877	1
PIK3CD	3.99e-05	-0.290801	0.14	0.492	0.946532
EIF3D	2.85e-05	-0.291346	0.351	0.723	0.676673
USP4	0.00734298	-0.291475	0.07	0.308	1
CKS1B	0.0389053	-0.291696	0.105	0.277	1
SGF29	3.92e-06	-0.291706	0.053	0.354	0.0930443
RPL13	0.0250099	-0.291885	1	1	1
EEF1A1	0.000276442	-0.292293	1	1	1
CEP170	1.01e-05	-0.29232	0.07	0.369	0.240145
P2RX2	0.0269095	-0.292608	0	0.108	1
TXNDC17	0.0094395	-0.292617	0.211	0.492	1
RPL13A	0.00013813	-0.292668	0.895	0.985	1
TOMM22	0.00039966	-0.292724	0.193	0.523	1
HNRNPA2B1	0.00208292	-0.294679	0.807	0.985	1
SNX4	0.0104018	-0.295402	0.053	0.262	1
TOGARAM1	4.04e-05	-0.295757	0.018	0.308	0.959403
PECAM1	4.3e-05	-0.295798	0.263	0.646	1
SUMO3	2.88e-07	-0.296102	0.281	0.723	0.00684694
CEP290	1.39e-05	-0.296226	0.035	0.323	0.328899
DCP2	7.07e-07	-0.297336	0.14	0.538	0.0167903
DCPS	7.07e-06	-0.29902	0.193	0.585	0.167779
PPP1R12A	0.000101988	-0.299028	0.228	0.6	1
AC011893.1	0.000729111	-0.299776	0.035	0.262	1
IGFLR1	9.09e-07	-0.300389	0.351	0.8	0.0215821
LDLR	0.064953	-0.300907	0.07	0.215	1
MEF2A	0.000100813	-0.300959	0.14	0.477	1
DDX58	0.00888397	-0.301518	0.14	0.4	1
MATR3.1	0.00462607	-0.301945	0.088	0.354	1
GGA2	1.07e-05	-0.302446	0.228	0.615	0.253299
NCF4	0.00259082	-0.302852	0.14	0.431	1
SELENOH	0.00203512	-0.302998	0.719	0.938	1
C4orf33	0.00417454	-0.303438	0.035	0.231	1
SSR3	0.0119031	-0.303555	0.807	0.954	1
PRMT1	0.00146496	-0.303729	0.281	0.615	1
ADD3	1.84e-05	-0.303872	0.281	0.677	0.4358
SPHK1	0.00342736	-0.303912	0.123	0.4	1
LGALS8	3.48e-05	-0.304108	0.07	0.385	0.827036
VPS26B	0.000818639	-0.304431	0.053	0.277	1
NUDT5	0.00292918	-0.305529	0.158	0.462	1
PSMB9	0.00241794	-0.306074	0.684	0.938	1
AHCY	0.000669846	-0.306087	0.246	0.585	1
RANBP1	0.004376	-0.306172	0.211	0.508	1
ITGB2	0.0263476	-0.306543	0.123	0.354	1
RPL4	0.00476642	-0.30751	0.825	0.969	1
CLIC3	0.00192774	-0.307611	0.509	0.785	1
ITCH	8.95e-06	-0.308169	0.281	0.692	0.212572
SPOP	0.0016244	-0.308306	0.193	0.508	1
FAM213A	0.00782694	-0.308375	0.018	0.231	1
OAS2	1.38e-06	-0.308528	0.596	0.969	0.0326731
SGSM3	0.00109119	-0.310611	0.053	0.308	1
PHYKPL	3.44e-06	-0.310756	0.333	0.769	0.0816169
FADD	0.00234797	-0.31099	0.018	0.246	1
RCSD1	0.000277224	-0.311154	0.053	0.354	1
CINP	0.000151012	-0.311313	0.053	0.323	1
TNFRSF17	0.000778666	-0.311703	0.07	0.338	1
TIMM13	0.00202035	-0.312045	0.368	0.708	1
SIDT1	8.21e-08	-0.31215	0.088	0.477	0.00195007
INTS12	2.09e-06	-0.312309	0.123	0.492	0.0496505
LUC7L2	0.00129907	-0.312494	0.088	0.369	1
LSM8	5.48e-06	-0.312568	0.298	0.723	0.130061
TMEM242	0.000890617	-0.312702	0.018	0.277	1
ARHGAP15	0.000215634	-0.312769	0.246	0.6	1
PCBP1	2.95e-05	-0.312919	0.614	0.954	0.701048
NAPA	0.00337004	-0.313289	0.667	0.923	1
RPAP2	1.71e-07	-0.313348	0.018	0.354	0.00407015
NKIRAS2	0.000875622	-0.313849	0.088	0.385	1
MX2	2.25e-05	-0.314193	0.526	0.908	0.534268
PTPRS	0.00142321	-0.314232	0.333	0.662	1
ARHGAP9	0.0122029	-0.31457	0.158	0.415	1
TRMT112	2.09e-05	-0.31465	0.368	0.785	0.49588
DNAJC8	1.22e-07	-0.314685	0.263	0.708	0.00289631
RPL29	9e-09	-0.31478	0.982	0.969	0.000213677
PML	5.63e-05	-0.314955	0.246	0.631	1
IFIT5	7.4e-06	-0.315471	0.105	0.462	0.175809
ANKRA2	0.000358225	-0.316392	0.035	0.262	1
RPSA	6.14e-05	-0.316731	0.947	0.969	1
CRYZ	0.000249313	-0.316963	0.035	0.215	1
CDCA7L	0.000106924	-0.317207	0.035	0.292	1
PCMTD1	3.07e-09	-0.317401	0.211	0.677	7.29e-05
CAT	5.02e-07	-0.317406	0.263	0.662	0.0119235
HOXB-AS1	0.0018921	-0.317531	0.105	0.4	1
2001-09-01	0.00196513	-0.317758	0.281	0.615	1
MGAT1	0.000180004	-0.318967	0.351	0.708	1
PSIP1	1.27e-06	-0.319496	0.14	0.554	0.0302028
PNOC	0.505287	-0.319764	0.105	0.185	1
SAMD9L	0.00378288	-0.319886	0.702	0.938	1
FLNB	1.61e-05	-0.320077	0.456	0.862	0.381799
PRMT7	0.000283603	-0.320659	0.14	0.477	1
MCOLN2	0.00201208	-0.320676	0.404	0.738	1
PHF20L1	0.000583902	-0.320724	0.211	0.554	1
LIMD2	0.019951	-0.320932	0.404	0.677	1
EIF2AK2	2.22e-05	-0.321334	0.614	0.954	0.526614
MCM3AP	0.00129688	-0.321365	0.07	0.354	1
CGAS	0.000483436	-0.321446	0.333	0.692	1
SPSB3	0.000424276	-0.32179	0.14	0.462	1
EXOC4	0.000442007	-0.321895	0.053	0.338	1
TAF1B	0.000827233	-0.322004	0.035	0.292	1
NFATC2IP	0.000411718	-0.322712	0.228	0.585	1
FBXO22	0.00300634	-0.322954	0.088	0.308	1
RERE	0.00537141	-0.32308	0.211	0.508	1
SLMAP	4.5e-06	-0.323267	0.035	0.292	0.106885
SNX18	0.0201076	-0.323491	0.105	0.338	1
SRPK2	0.000982814	-0.324063	0.088	0.354	1
TRIM22	0.000123144	-0.32474	0.684	0.969	1
SCRN2	0.000501149	-0.325206	0	0.2	1
FUS	0.00237401	-0.326107	0.404	0.708	1
ATIC	0.00096504	-0.32666	0.035	0.292	1
AC097375.1	0.000119977	-0.326888	0	0.231	1
EPN1	0.000129845	-0.326986	0.105	0.446	1
TMCO1	0.000218376	-0.327266	0.333	0.708	1
TTC24	0.000613944	-0.327645	0.07	0.354	1
CSNK1G3	0.00243794	-0.327942	0.018	0.246	1
RPL3	0.000978849	-0.327951	0.982	0.985	1
MYO1E	0.00188846	-0.328726	0.088	0.369	1
CASC3	0.00334442	-0.329354	0.123	0.369	1
ARID2	0.000837705	-0.329562	0.158	0.477	1
MVP	0.00129205	-0.330092	0.316	0.662	1
GPSM3	5.22e-05	-0.330312	0.298	0.692	1
ICK	0.000213442	-0.330609	0.053	0.323	1
AASDHPPT	0.00391625	-0.330616	0.088	0.338	1
MGST2	1.33e-05	-0.330666	0.246	0.662	0.316316
MR1	0.000301143	-0.332137	0.053	0.354	1
JCHAIN	0.0723892	-0.332481	0.895	0.969	1
AP3M1	0.00012277	-0.332565	0.035	0.338	1
TMED10	0.00128476	-0.333203	0.596	0.892	1
RPL10A	0.00157105	-0.333804	0.93	0.969	1
GALNT3	0.0016608	-0.333867	0.105	0.4	1
CYBA	0.000496546	-0.333892	0.86	0.985	1
SCLT1	5.27e-09	-0.335348	0.105	0.554	0.000125091
DHX58	1.8e-05	-0.335551	0.263	0.677	0.426301
SLIRP	0.00068404	-0.335744	0.211	0.523	1
TOR1AIP1	0.00767065	-0.335783	0.14	0.415	1
FAM208A	0.0134817	-0.336048	0.158	0.415	1
POLR2J3.1	9.85e-07	-0.336294	0.123	0.508	0.023392
GCNT2	0.000131049	-0.336312	0.018	0.323	1
SYNRG	1.33e-07	-0.336418	0.281	0.754	0.00315337
GMFG	1.53e-05	-0.337661	0.368	0.785	0.364132
PDCD6IP	0.0159269	-0.338287	0.228	0.508	1
TTC37	0.000365869	-0.339087	0.175	0.523	1
DDOST	1.05e-05	-0.339395	0.333	0.754	0.250127
NUDCD1	1.16e-06	-0.339404	0.088	0.462	0.0274514
MAPKAP1	0.00034701	-0.340397	0.14	0.477	1
SKAP2	0.00364628	-0.34264	0.175	0.477	1
SMPD3	1.79e-06	-0.342977	0.421	0.862	0.0425002
CHD1	0.000264643	-0.343111	0.123	0.462	1
ORC4	5.76e-05	-0.343528	0	0.246	1
BSDC1	0.000417372	-0.344865	0.088	0.354	1
CORO1B	0.000160819	-0.345278	0.193	0.554	1
CRYBG3	1.45e-06	-0.346613	0.035	0.369	0.0345404
RTP4	0.0011197	-0.347371	0.018	0.277	1
AP2S1	0.00122309	-0.347538	0.351	0.677	1
PACSIN1	0.00326102	-0.347988	0.246	0.569	1
BCCIP	5.19e-05	-0.348506	0.123	0.492	1
TRANK1	8.71e-06	-0.349268	0.298	0.723	0.206685
NOP2	0.000827862	-0.349938	0.018	0.262	1
RGS19	0.00412805	-0.350061	0.07	0.308	1
TRIM25	3.89e-05	-0.350207	0.211	0.6	0.922878
CASP3	0.00157391	-0.350372	0.211	0.538	1
IKZF1	5.75e-06	-0.351063	0.368	0.8	0.136519
Z93930.2	0.000381126	-0.351513	0.018	0.292	1
SRP9	2.58e-05	-0.351657	0.333	0.708	0.612752
SORL1	0.000131326	-0.351874	0.105	0.446	1
DCK	0.000162468	-0.353327	0.509	0.862	1
CCDC57	3.88e-05	-0.354309	0.105	0.446	0.920336
CCDC112	1.04e-06	-0.355966	0.035	0.354	0.0245979
CHD6	9.59e-06	-0.356026	0.035	0.338	0.227592
LGMN	0.000117983	-0.356319	0.491	0.862	1
ARHGEF3	0.000217038	-0.356534	0.246	0.615	1
IGFBP4	0.00799669	-0.356754	0.281	0.569	1
SPCS1	0.000794706	-0.356778	0.842	0.985	1
KCTD5	0.000161894	-0.357318	0.158	0.523	1
SNX20	0.000206121	-0.357394	0.246	0.615	1
CCDC88A	6.12e-05	-0.357449	0.544	0.908	1
USP16	3.22e-05	-0.357469	0.175	0.569	0.763488
STAT1	0.00144996	-0.357488	0.807	0.985	1
DTX2	0.00481961	-0.357886	0.123	0.385	1
ETFRF1	0.000554892	-0.358111	0.07	0.369	1
CCS	0.000552473	-0.358981	0.246	0.569	1
AL096865.1	0.000169691	-0.359385	0.035	0.308	1
KCTD20	1.7e-06	-0.359595	0.053	0.446	0.0403354
FAM13A	0.000783781	-0.359739	0.053	0.231	1
TLR7	1.76e-05	-0.359794	0.439	0.846	0.417746
MEAF6	0.0002257	-0.359951	0.123	0.462	1
CD4	2.9e-05	-0.360891	0.368	0.785	0.687466
PAXX	0.00216161	-0.36093	0.439	0.738	1
PPM1J	0.000922904	-0.361852	0.105	0.415	1
MICU2	0.0141093	-0.361905	0.14	0.4	1
BRCA2	2.63e-05	-0.362014	0.193	0.585	0.624145
MARS	2.15e-07	-0.363256	0.07	0.462	0.00510276
CD36	0.00145086	-0.363262	0.211	0.538	1
TRIM56	0.000256556	-0.364329	0.228	0.6	1
UTRN	3.09e-05	-0.364373	0.281	0.692	0.732607
ATRIP	0.000113355	-0.365142	0.035	0.308	1
MRPS18C	0.000153193	-0.366775	0.175	0.538	1
SMC6	0.000594825	-0.366877	0.544	0.877	1
STAMBPL1	0.000266708	-0.367635	0.193	0.554	1
TMEM109	0.000101523	-0.367848	0.281	0.677	1
PARVG	0.00066255	-0.369649	0.158	0.492	1
AL513493.1	2.7e-06	-0.370288	0	0.308	0.0640583
CARD11	0.000570263	-0.37045	0.368	0.738	1
SNRPA	0.000308148	-0.371684	0.175	0.508	1
RPL37A	0.000341102	-0.372474	0.912	1	1
TNFSF13	0.00184801	-0.375531	0.333	0.646	1
USP33	0.000375036	-0.375557	0.158	0.508	1
TTC14	0.000791799	-0.376647	0.105	0.415	1
LSM4	3.21e-05	-0.376695	0.228	0.631	0.761667
IL3RA	1.35e-06	-0.377114	0.632	0.985	0.0319349
SAMD9	5e-06	-0.377217	0.404	0.831	0.118661
RSRP1	4.46e-05	-0.377566	0.386	0.785	1
EFHC1	0.000241879	-0.378744	0.07	0.385	1
APBB1IP	1.94e-06	-0.379758	0.281	0.708	0.0460881
PPP3CA	0.00021695	-0.379965	0.018	0.308	1
GLT8D1	0.000195647	-0.380061	0.07	0.4	1
LAMP1	2.83e-05	-0.38011	0.263	0.662	0.671376
EMC6	8.01e-09	-0.380342	0.211	0.723	0.000190189
RUNX2	0.000290358	-0.381389	0.281	0.662	1
CD68	0.00796591	-0.381512	0.667	0.892	1
HELB	0.000297197	-0.382811	0.035	0.323	1
HCLS1	0.00010908	-0.383623	0.368	0.754	1
PEA15	0.00018456	-0.383632	0.246	0.631	1
PARP10	4.41e-05	-0.384364	0.491	0.877	1
KIAA1551	6.94e-05	-0.384995	0.228	0.631	1
REX1BD	2.68e-05	-0.38685	0.123	0.508	0.636613
TNFSF10	0.0324763	-0.386914	0.754	0.908	1
BIN2	0.00188131	-0.387343	0.14	0.446	1
CDKN2D	4.25e-06	-0.388856	0.14	0.492	0.10082
DRD4	7.03e-06	-0.390071	0.07	0.4	0.166906
EEF2	0.0016495	-0.390821	0.842	0.969	1
SP140	0.000574701	-0.390868	0.035	0.246	1
H1F0	0.0407719	-0.391616	0.018	0.169	1
RNF5	2.54e-05	-0.39201	0.351	0.769	0.603858
HLA-C	1.64e-07	-0.392287	1	1	0.00388609
ARHGAP27	0.0016088	-0.39292	0.14	0.446	1
HLA-DRB5	0.000353409	-0.394064	0.965	0.938	1
OS9	1.89e-05	-0.394873	0.456	0.831	0.449709
STX7	1.94e-06	-0.395538	0.316	0.723	0.0460778
INPP5D	0.000900689	-0.395586	0.211	0.538	1
EHD4	0.00425996	-0.396512	0.228	0.508	1
FIP1L1	3.14e-06	-0.398419	0.088	0.431	0.0744916
TMED9	4.12e-06	-0.398553	0.333	0.754	0.0978399
TOX4	0.000694454	-0.398788	0.211	0.569	1
ARPC1B	8.08e-07	-0.403449	0.544	0.954	0.0191814
ACSBG1	0.000736617	-0.404772	0.018	0.277	1
RIPOR2	2.98e-06	-0.405066	0.14	0.554	0.0707363
ESD	2.02e-09	-0.405653	0.246	0.785	4.79e-05
ERGIC3	3.39e-05	-0.405662	0.368	0.785	0.805458
CCDC50	0.0113732	-0.4065	0.579	0.831	1
QDPR	0.0002947	-0.406961	0.053	0.292	1
TGFBI	4.46e-05	-0.407109	0.263	0.677	1
LINC02397	0.000313928	-0.408006	0.035	0.277	1
IGHM	0.0112695	-0.409747	0.298	0.585	1
PGD	0.000286382	-0.410545	0.421	0.785	1
TPTEP2-CSNK1E	0.000146107	-0.410751	0.035	0.338	1
AC004687.1	8.18e-05	-0.410967	0.561	0.908	1
RNF144B	0.000116424	-0.411284	0.211	0.585	1
GPAA1	5.61e-05	-0.411708	0.193	0.6	1
RUFY4	2.01e-05	-0.411941	0.035	0.338	0.476169
PTPN22	3.99e-05	-0.412222	0.105	0.446	0.947739
ERP29	3.3e-05	-0.414409	0.702	0.969	0.783705
ACAA1	2.09e-05	-0.41473	0.228	0.662	0.496486
CCDC186	0.000293735	-0.414956	0.368	0.692	1
SNAPIN	2.76e-05	-0.415671	0.158	0.554	0.654452
PLXNB2	7.35e-06	-0.415994	0.07	0.462	0.174461
OGT	0.000718768	-0.416623	0.632	0.892	1
P2RX1	0.000126584	-0.416799	0.088	0.415	1
CYB561A3	5.92e-05	-0.418684	0.421	0.8	1
DYNLT1	1.22e-05	-0.419481	0.456	0.862	0.290557
SHTN1	5.91e-06	-0.420416	0	0.292	0.140421
PNN	3.29e-09	-0.421062	0.211	0.738	7.8e-05
MRPS18B	1.22e-06	-0.421938	0.123	0.554	0.0290769
LILRB1	3.71e-05	-0.423917	0.246	0.662	0.881484
EIF3F	4.96e-05	-0.424915	0.649	0.954	1
IRF7	5.54e-05	-0.425028	0.93	1	1
FAM192A	3.13e-08	-0.425727	0.123	0.615	0.000741979
TRAF3IP3	0.000165551	-0.426471	0.018	0.308	1
COBLL1	5.21e-06	-0.427734	0.07	0.446	0.123778
AC116407.2	3.37e-05	-0.429311	0.035	0.338	0.799772
NSL1	3.2e-05	-0.430097	0.053	0.4	0.758887
RAC2	8.44e-07	-0.430691	0.544	0.954	0.0200445
PSAP	0.000549864	-0.433107	0.579	0.892	1
NBPF10	6.19e-06	-0.433846	0.193	0.6	0.146997
FGD2	0.00172759	-0.434241	0.123	0.431	1
TGM1	1.93e-07	-0.434706	0.053	0.462	0.00458982
NBPF19	1.14e-05	-0.435387	0.053	0.4	0.271243
CKS2	4.83e-05	-0.436055	0.351	0.754	1
OXR1	9.53e-05	-0.437761	0.228	0.631	1
ERN1	0.000519091	-0.438514	0.667	0.938	1
MYD88	6.04e-06	-0.439613	0.351	0.8	0.143353
LINC01684	0.000755143	-0.440186	0.07	0.369	1
AP001610.1	9.18e-05	-0.440339	0.018	0.323	1
AFF1	1.5e-06	-0.442163	0.158	0.6	0.0356457
BTG2	0.000541831	-0.444581	0.439	0.8	1
PARP14	0.000485035	-0.447951	0.544	0.862	1
RNASET2	0.000170608	-0.449233	0.596	0.923	1
IFI16	0.000166442	-0.450588	0.772	0.954	1
BISPR	1.24e-06	-0.451715	0.175	0.631	0.0293318
CD38	0.0016454	-0.453043	0.719	0.923	1
SDR39U1	1.45e-08	-0.457758	0.088	0.538	0.000343878
OFD1	4.71e-05	-0.458695	0.404	0.815	1
MILR1	1.28e-05	-0.45963	0.175	0.6	0.304486
NIN	0.00039394	-0.46533	0.404	0.769	1
ITPR2	0.000340685	-0.465893	0.211	0.585	1
LSM10	9.51e-05	-0.466548	0.281	0.692	1
TNFRSF14	3.69e-05	-0.469564	0.158	0.554	0.876227
AC119428.2	0.000297286	-0.473633	0.053	0.338	1
IFIT2	0.000162798	-0.474605	0.474	0.846	1
DMXL1	2.3e-05	-0.475667	0.246	0.662	0.546693
NREP	7.82e-05	-0.476331	0.158	0.554	1
CUL4B	2.89e-05	-0.478405	0.105	0.431	0.685985
GRAMD1B	1.32e-05	-0.482969	0.246	0.677	0.312492
PPP1R14B	0.00167379	-0.491513	0.509	0.8	1
FERMT3	7.29e-05	-0.497469	0.351	0.738	1
LY9	2.17e-06	-0.499359	0.07	0.492	0.0515575
TMIGD2	1.07e-06	-0.499817	0.07	0.492	0.0253788
2009-09-01	8.77e-06	-0.502432	0.281	0.708	0.208142
TRIM14	7.4e-09	-0.50505	0.14	0.646	0.000175764
EPSTI1	8.58e-06	-0.505164	0.614	0.954	0.203669
PLVAP	2.89e-05	-0.517573	0.123	0.523	0.68704
CST3	0.000152101	-0.519326	0.596	0.923	1
IFI35	0.000185882	-0.526868	0.491	0.846	1
RNASE6	2.97e-05	-0.540437	0.421	0.769	0.704819
IGSF6	7.55e-07	-0.540682	0.246	0.723	0.0179164
GLRX	7.22e-06	-0.541358	0.281	0.738	0.171351
NOP53	0.000209528	-0.543624	0.544	0.862	1
USP18	3.05e-08	-0.545702	0.491	0.954	0.000723718
HIST1H4C	0.00133789	-0.54844	0.544	0.831	1
PSMB8	5e-06	-0.557233	0.421	0.846	0.11868
NHLRC3	6.58e-06	-0.557357	0.053	0.415	0.15626
MAP2K6	2.25e-06	-0.559103	0.281	0.754	0.0534588
AP1M1	1.28e-05	-0.564621	0.211	0.631	0.303011
HOXB2	4.33e-05	-0.566059	0.263	0.677	1
ZFAT	7.02e-05	-0.568123	0.281	0.646	1
DNASE1L3	5.48e-06	-0.574361	0.263	0.723	0.130069
SMIM5	5.32e-05	-0.580587	0.228	0.646	1
MAN2B1	8.5e-05	-0.585743	0.263	0.646	1
MPEG1	9.03e-05	-0.586747	0.368	0.738	1
LEPROTL1	1.31e-08	-0.594135	0.14	0.677	0.000311719
IFIT1	7.74e-06	-0.597998	0.316	0.754	0.183824
GAPT	9.35e-05	-0.599874	0.211	0.615	1
SCAMP5	1.12e-09	-0.60019	0.053	0.569	2.65e-05
NPC1	9.82e-07	-0.600341	0.193	0.677	0.0233182
SELPLG	3.1e-06	-0.60475	0.386	0.815	0.0737179
PLAC8	3.22e-09	-0.604847	0.772	1	7.65e-05
SLA2	1.63e-05	-0.606158	0.193	0.615	0.386916
MZB1	1.95e-05	-0.606701	0.702	0.938	0.46358
MTRNR2L12	0.00232209	-0.610746	0.614	0.877	1
PLD4	5.71e-05	-0.614857	0.596	0.923	1
EIF4EBP3	3.52e-10	-0.619105	0.018	0.523	8.35e-06
CMPK2	1.21e-06	-0.630245	0.316	0.785	0.0286803
NAPSA	3e-08	-0.634895	0.333	0.862	0.000713214
MYBL2	1.5e-06	-0.635545	0.14	0.6	0.035636
BTG1	0.000109057	-0.640466	0.807	0.985	1
RHEX	2.35e-08	-0.642876	0.298	0.831	0.000557505
OAS1	4.28e-07	-0.642928	0.632	0.954	0.0101594
FCHSD2	4.59e-06	-0.64643	0.667	0.938	0.108969
BST2	1.16e-09	-0.648215	0.754	1	2.75e-05
CXorf21	0.000193403	-0.649447	0.439	0.8	1
MNDA	2.94e-05	-0.653035	0.421	0.785	0.697074
SELL	5.16e-06	-0.661578	0.789	0.938	0.122502
PTCRA	4.92e-07	-0.665571	0.228	0.723	0.0116909
XIST	1.28e-05	-0.671081	0	0.277	0.303786
HSH2D	2.83e-06	-0.67424	0.333	0.785	0.0672435
SERPINF1	2.97e-06	-0.676704	0.491	0.892	0.0705078
NPC2	3.52e-06	-0.680048	0.825	0.969	0.0834683
CHST12	4.67e-08	-0.690767	0.351	0.862	0.00110803
LRRC26	4.97e-09	-0.712702	0.088	0.615	0.000118076
ITM2C	7.57e-07	-0.755844	0.474	0.908	0.0179823
IRF8	6.59e-05	-0.765639	0.719	0.923	1
MX1	7.29e-09	-0.773766	0.912	1	0.000172974
NCF1	1.16e-07	-0.781685	0.579	0.908	0.00275777
NBPF14	5.79e-09	-0.787067	0.298	0.846	0.000137473
BLNK	1.33e-08	-0.791528	0.263	0.8	0.000316126
FCGRT	4.77e-11	-0.806338	0.158	0.769	1.13e-06
LIME1	1.76e-09	-0.81731	0.14	0.708	4.17e-05
DERL3	2.25e-07	-0.869664	0.298	0.754	0.0053369
ITGA4	2.23e-09	-0.88962	0.123	0.646	5.29e-05
LAMP5	1.02e-08	-0.89917	0.211	0.738	0.000243161
IFIT3	3.56e-07	-0.927583	0.421	0.877	0.00845554
FAM129C	1.04e-07	-0.934365	0.211	0.723	0.00246243
LINC00996	8.53e-11	-1.04144	0.158	0.769	2.03e-06
TXNIP	9.45e-07	-1.08761	0.14	0.554	0.0224456
CLEC4C	1.54e-09	-1.13995	0.211	0.723	3.66e-05
HLA-DQA2	2.6e-08	-1.16937	0.316	0.785	0.000618095

## Sheet: pDC_severe_vs_the_rest 
	p_val	avg_logFC	pct.1	pct.2	p_val_adj
AREG	6.60075e-09	2.18026	0.509	0.055	0.000156715
CCL2	2.42904e-07	1.54928	0.421	0.041	0.00576703
RPS26	1.09185e-35	1.29013	1	0.959	2.59227e-31
CD83	8.67255e-15	1.2487	0.404	0.315	2.05904e-10
BCL2A1	2.14609e-08	1.21415	0.474	0.041	0.000509524
FOS	8.93423e-09	1.21164	0.614	0.233	0.000212116
NINJ1	4.11041e-07	1.16863	0.596	0.178	0.00975894
NEAT1	1.87415e-07	1.04788	0.825	0.575	0.0044496
KLF6	8.67157e-10	1.03825	0.947	0.849	2.0588e-05
FTH1	6.74903e-09	0.771486	1	1	0.000160236
DBI	1.83408e-12	0.721517	0.807	0.822	4.35447e-08
MTHFD2	9.50227e-08	0.712064	0.351	0.205	0.00225603
SOD2	9.65391e-07	0.701766	0.246	0.219	0.0229203
KLF3	2.08282e-08	0.700566	0.333	0.205	0.000494504
RGS10	4.81681e-07	0.681342	0.544	0.466	0.0114361
SLFN5	1.93534e-06	0.677026	0.404	0.041	0.0459488
CD55	4.05324e-11	0.669564	0.579	0.521	9.6232e-07
RBM17	4.76705e-10	0.644254	0.614	0.479	1.13179e-05
DDX21	7.51617e-07	0.642043	0.509	0.452	0.0178449
ZER1	6.51795e-09	0.629351	0.263	0.274	0.000154749
MT-CO2	4.47224e-09	0.611888	1	1	0.00010618
NFE2L2	1.2351e-10	0.609067	0.561	0.603	2.93236e-06
YPEL5	8.17015e-08	0.585906	0.596	0.671	0.00193976
MT-ND3	1.08672e-08	0.579724	0.947	0.986	0.000258009
SEC61G	7.96705e-07	0.553483	0.842	0.89	0.0189154
MRPS6	1.49349e-08	0.550703	0.439	0.425	0.000354585
SEC61B	9.67318e-07	0.522822	1	0.986	0.0229661
RNF145	1.21627e-09	0.500959	0.404	0.356	2.88766e-05
BIRC3	3.26788e-07	0.478654	0.263	0.219	0.0077586
SBDS	8.77724e-08	0.472017	0.246	0.233	0.00208389
SDCBP	3.82711e-07	0.446383	0.246	0.356	0.00908633
LARP4B	2.784e-08	0.424772	0.351	0.425	0.000660976
TMEM50A	9.37775e-07	0.420589	0.789	0.849	0.0222647
HDLBP	3.28884e-07	0.382619	0.421	0.479	0.00780836
HIVEP1	2.46268e-07	0.380782	0.439	0.479	0.00584689
HSPE1	1.70412e-07	0.374055	0.421	0.507	0.00404592
AIMP1	2.08377e-08	0.37326	0.368	0.411	0.000494729
CMTM6	2.41942e-07	0.363989	0.509	0.575	0.00574419
PSMA1	1.63492e-06	0.348701	0.316	0.329	0.0388164
M6PR	4.09812e-07	0.332572	0.579	0.726	0.00972976
ELOVL5	2.31281e-10	0.325527	0.316	0.438	5.49107e-06
ZFAND5	1.14294e-06	0.320684	0.281	0.301	0.0271358
TXNL1	1.29045e-08	0.315302	0.386	0.507	0.000306378
DNAJB9	3.0319e-07	0.305395	0.298	0.384	0.00719833
UBE2B	5.73284e-07	0.292917	0.456	0.562	0.0136109
FNBP1	6.32494e-07	0.292886	0.386	0.548	0.0150167
RASAL3	1.58744e-06	0.291251	0.281	0.26	0.037689
PPID	2.06901e-06	0.285091	0.263	0.26	0.0491224
MANF	1.01542e-06	0.274992	0.421	0.507	0.0241081
RANBP2	7.86857e-07	0.274048	0.263	0.356	0.0186816
TMEM208	1.18306e-08	0.266448	0.368	0.507	0.000280882
DHRSX	5.81473e-07	0.265558	0.228	0.301	0.0138053
TGIF2	1.979e-08	0.259034	0.263	0.26	0.000469854
UPF2	5.70955e-10	0.257626	0.351	0.562	1.35556e-05
SRP68	1.8277e-06	0.251564	0.14	0.151	0.0433933
FEZ2	3.64748e-07	-0.286578	0.228	0.658	0.00865985
CAT	1.73282e-06	-0.29633	0.263	0.63	0.0411407
SF1	1.25865e-06	-0.313409	0.439	0.863	0.0298829
SYNRG	3.11291e-07	-0.316853	0.281	0.726	0.00739066
SUMO3	1.68353e-06	-0.319079	0.281	0.699	0.0399703
SCLT1	3.21549e-08	-0.321076	0.105	0.521	0.000763422
CCDC112	7.28637e-07	-0.336808	0.035	0.342	0.0172993
SIDT1	2.84486e-07	-0.340712	0.088	0.466	0.00675426
CRYBG3	2.08429e-06	-0.348097	0.035	0.356	0.0494853
EMC6	1.72135e-07	-0.358984	0.211	0.671	0.00408683
PCMTD1	2.72943e-08	-0.375601	0.211	0.658	0.000648022
FAM192A	3.34017e-07	-0.383274	0.123	0.562	0.00793024
TGM1	1.54737e-06	-0.385649	0.053	0.411	0.0367377
ESD	3.73861e-08	-0.392262	0.246	0.74	0.00088762
AL357060.1	2.10092e-09	-0.399301	0.053	0.479	4.98801e-05
ARPC1B	8.68894e-07	-0.428482	0.544	0.945	0.0206293
IL3RA	2.69574e-07	-0.436994	0.632	0.986	0.00640024
TRIM14	2.20786e-07	-0.441371	0.14	0.575	0.00524191
SDR39U1	3.05873e-08	-0.467374	0.088	0.521	0.000726203
PNN	3.23375e-09	-0.477178	0.211	0.74	7.67757e-05
STX7	5.42783e-07	-0.516885	0.316	0.726	0.0128868
PLXNB2	1.84519e-06	-0.535793	0.07	0.479	0.0438086
LEPROTL1	2.67312e-07	-0.542646	0.14	0.616	0.00634653
EIF4EBP3	9.72004e-10	-0.588751	0.018	0.493	2.30773e-05
SCAMP5	2.23478e-09	-0.61881	0.053	0.548	5.30582e-05
SELPLG	7.42392e-07	-0.634074	0.386	0.822	0.0176259
PLAC8	1.66533e-10	-0.636483	0.772	1	3.95383e-06
RHEX	2.47067e-07	-0.653474	0.298	0.781	0.00586586
PTCRA	1.03469e-06	-0.656423	0.228	0.699	0.0245656
SERPINF1	1.58092e-06	-0.681315	0.491	0.89	0.0375342
NCF1	1.94695e-06	-0.717268	0.579	0.863	0.0462244
NPC2	3.30394e-07	-0.723432	0.825	0.973	0.00784422
NBPF14	3.14966e-07	-0.730049	0.298	0.781	0.00747793
LIME1	1.21987e-07	-0.741483	0.14	0.63	0.00289622
LRRC26	6.09623e-09	-0.746659	0.088	0.603	0.000144737
BLNK	1.51285e-07	-0.751842	0.263	0.753	0.00359181
ITGA4	1.60358e-08	-0.834611	0.123	0.603	0.000380721
LAMP5	6.65097e-08	-0.860271	0.211	0.699	0.00157907
FCGRT	7.90484e-12	-0.876422	0.158	0.767	1.87677e-07
DERL3	1.17982e-07	-0.881075	0.298	0.753	0.00280112
FAM129C	9.15354e-08	-0.929276	0.211	0.712	0.00217323
CLEC4C	9.68468e-09	-1.07746	0.211	0.685	0.000229934
LINC00996	7.17693e-11	-1.08244	0.158	0.753	1.70395e-06
TXNIP	5.53053e-07	-1.12818	0.14	0.548	0.0131306
HLA-DQA2	2.64265e-08	-1.1757	0.316	0.767	0.000627418
DNAJC8	2.13621e-06	-0.298988	0.263	0.658	0.0507179
RPAP2	2.15035e-06	-0.323184	0.018	0.329	0.0510537
TMIGD2	2.16726e-06	-0.47107	0.07	0.466	0.051455
SMPD3	2.25481e-06	-0.345767	0.421	0.849	0.0535336
YTHDC1	2.31285e-06	0.357561	0.368	0.438	0.0549118
ATP5MD	2.40313e-06	0.461349	0.825	0.877	0.0570552
IFI27	2.46155e-06	1.17004	0.86	0.548	0.0584422
C15orf48	2.47511e-06	0.905777	0.263	0.027	0.0587642
ID2	2.47736e-06	1.05743	0.474	0.082	0.0588175
CDKN1A	2.52927e-06	0.899502	0.596	0.452	0.06005
MYBL2	2.58226e-06	-0.582695	0.14	0.575	0.061308
OPTN	2.72726e-06	0.380766	0.368	0.356	0.0647507
PTP4A1	2.75475e-06	0.40688	0.351	0.37	0.0654034
PQBP1	2.90448e-06	0.407327	0.526	0.507	0.068958
MARS	3.03073e-06	-0.385808	0.07	0.438	0.0719557
JPT1	3.1273e-06	0.488591	0.386	0.274	0.0742484
CHST12	3.17756e-06	-0.622424	0.351	0.795	0.0754416
VIM	3.20179e-06	0.819949	0.947	0.932	0.0760168
CSNK1G1	3.21742e-06	-0.26266	0.035	0.26	0.0763881
RIPOR2	3.37817e-06	-0.38261	0.14	0.534	0.0802044
MSL1	3.40905e-06	0.323027	0.246	0.247	0.0809377
BACH1	3.41993e-06	0.352426	0.158	0.151	0.081196
SYK	3.43183e-06	-0.310452	0.193	0.589	0.0814785
DCP2	3.55137e-06	-0.286117	0.14	0.507	0.0843167
TRIM28	3.56847e-06	0.318856	0.351	0.356	0.0847227
NME8	3.57221e-06	0.327214	0.333	0.425	0.0848114
PDXDC1	3.5766e-06	0.29935	0.228	0.192	0.0849157
G3BP2	3.66817e-06	0.405919	0.456	0.438	0.0870897
KCTD20	3.72769e-06	-0.410201	0.053	0.438	0.0885027
NR4A3	3.74781e-06	1.14546	0.386	0.055	0.0889804
CKLF	4.41012e-06	0.281601	0.123	0.137	0.104705
IFITM3	4.62883e-06	0.923908	0.789	0.712	0.109898
SHTN1	4.93312e-06	-0.452948	0	0.288	0.117122
PSMA7	4.99029e-06	0.46473	0.737	0.712	0.118479
COBLL1	5.48294e-06	-0.498602	0.07	0.452	0.130176
GLUL	5.64849e-06	0.60969	0.509	0.466	0.134106
BISPR	5.67809e-06	-0.406828	0.175	0.589	0.134809
VMP1	5.82448e-06	0.46843	0.281	0.26	0.138285
CFAP298	5.83152e-06	0.279174	0.158	0.137	0.138452
RPL29	5.95248e-06	-0.293888	0.982	0.973	0.141324
MILR1	6.04061e-06	-0.4589	0.175	0.603	0.143416
COG3	6.52536e-06	0.275045	0.246	0.274	0.154925
CCT2	6.62362e-06	0.344527	0.404	0.425	0.157258
RPS20	6.93619e-06	-0.512346	0.667	0.945	0.164679
GLUD1	7.05288e-06	0.392869	0.193	0.151	0.167449
BST2	7.29691e-06	-0.56139	0.754	0.932	0.173243
MAP3K11	7.30727e-06	0.260334	0.14	0.11	0.173489
SEC61A2	7.38064e-06	0.341443	0.175	0.123	0.175231
MRPS18B	7.54051e-06	-0.377715	0.123	0.507	0.179027
APBB1IP	7.55448e-06	-0.339497	0.281	0.671	0.179358
SWAP70	7.70151e-06	0.266823	0.14	0.096	0.182849
NUDCD1	7.76396e-06	-0.290796	0.088	0.411	0.184332
NHLRC3	8.20551e-06	-0.569765	0.053	0.397	0.194815
TSTD2	8.30727e-06	0.267112	0.14	0.123	0.197231
GAPDH	8.37694e-06	0.522424	0.895	0.945	0.198885
POLR2J3.1	9.0512e-06	-0.553998	0.123	0.534	0.214894
TPI1	9.46614e-06	0.264692	0.544	0.685	0.224745
JUN	9.60985e-06	0.842721	0.351	0.027	0.228157
N4BP2L2	9.61388e-06	-0.259749	0.544	0.877	0.228253
CDKN2D	9.76357e-06	-0.358133	0.14	0.466	0.231807
LY9	9.79239e-06	-0.45902	0.07	0.452	0.232491
RABIF	9.8609e-06	0.318175	0.228	0.205	0.234117
TMED9	9.92821e-06	-0.400972	0.333	0.726	0.235716
FIP1L1	9.95533e-06	-0.364056	0.088	0.397	0.236359
MAP3K8	1.00218e-05	0.384089	0.351	0.37	0.237938
AL513493.1	1.00277e-05	-0.335786	0	0.274	0.238079
2009-09-01	1.05209e-05	-0.532638	0.281	0.685	0.249787
AC103591.3	1.05847e-05	0.93429	0.351	0.164	0.251303
ARIH1	1.08836e-05	0.289556	0.193	0.247	0.258399
TUBA1B	1.0894e-05	0.517349	0.737	0.808	0.258645
AFF1	1.10304e-05	-0.388066	0.158	0.548	0.261883
NUDT21	1.10782e-05	0.311818	0.351	0.356	0.263017
DRD4	1.15817e-05	-0.381091	0.07	0.384	0.274973
CXCR4	1.16507e-05	0.71849	0.86	0.616	0.276611
ITM2C	1.18344e-05	-0.719383	0.474	0.863	0.280972
ITCH	1.19496e-05	-0.32256	0.281	0.685	0.283708
DNASE1L3	1.22655e-05	-0.543401	0.263	0.699	0.291208
TMEM147	1.24363e-05	0.436828	0.333	0.288	0.295263
COX7B	1.2547e-05	0.372671	0.649	0.699	0.297891
SYNCRIP	1.25815e-05	0.294228	0.421	0.452	0.298709
NAPSA	1.27195e-05	-0.547395	0.333	0.767	0.301986
SLMAP	1.32834e-05	-0.287674	0.035	0.26	0.315375
EIF1	1.35308e-05	0.421572	1	0.986	0.321249
MX1	1.39052e-05	-0.668266	0.912	0.932	0.330137
PSIP1	1.39366e-05	-0.25865	0.14	0.493	0.330883
SGF29	1.3979e-05	-0.304506	0.053	0.329	0.331889
MAP2K6	1.41517e-05	-0.513371	0.281	0.712	0.33599
DENND5A	1.42691e-05	0.547698	0.333	0.288	0.338776
GMFG	1.42713e-05	-0.370434	0.368	0.781	0.33883
MZB1	1.44076e-05	-0.608019	0.702	0.932	0.342064
RNF114	1.45211e-05	0.418436	0.439	0.425	0.344759
INTS12	1.48779e-05	-0.263298	0.123	0.438	0.353231
ZFAT	1.50368e-05	-0.64258	0.281	0.658	0.357004
IGFLR1	1.56219e-05	-0.25001	0.351	0.74	0.370895
NPC1	1.57011e-05	-0.597422	0.193	0.616	0.372776
TPM4	1.58502e-05	0.326456	0.456	0.575	0.376315
PPHLN1	1.63589e-05	-0.293213	0.088	0.397	0.388392
LSM8	1.6363e-05	-0.311429	0.298	0.699	0.388492
CEP170	1.68665e-05	-0.263189	0.07	0.342	0.400446
HNRNPUL1	1.69777e-05	0.284246	0.491	0.644	0.403085
RPL39	1.79196e-05	0.438544	1	0.986	0.425446
RPS2	1.85045e-05	-0.288395	1	0.973	0.439335
TRMU	1.87835e-05	0.354175	0.193	0.096	0.445957
POP5	1.92143e-05	-0.26543	0.088	0.397	0.456185
TYMP	1.92517e-05	0.417875	0.789	0.849	0.457073
TFRC	1.95347e-05	0.505683	0.316	0.288	0.463794
KLF4	2.01274e-05	0.836468	0.316	0.027	0.477864
ZNF800	2.03856e-05	0.297963	0.368	0.384	0.483994
ODF2L	2.04888e-05	-0.346138	0.281	0.685	0.486446
ZDHHC18	2.1091e-05	0.277138	0.14	0.082	0.500742
SLC25A3	2.20303e-05	0.278038	0.719	0.863	0.523044
CCDC186	2.25585e-05	-0.566033	0.368	0.685	0.535584
SELL	2.5838e-05	-0.613667	0.789	0.932	0.613446
TXN	2.73337e-05	1.19424	0.982	0.904	0.648956
POMP	2.75673e-05	0.500974	0.877	0.836	0.654503
GGA2	2.76996e-05	-0.286866	0.228	0.589	0.657645
UBE2J2	2.77133e-05	0.289662	0.246	0.247	0.657969
LSM4	2.84015e-05	-0.405888	0.228	0.63	0.674308
NAMPT	2.85549e-05	0.470076	0.667	0.63	0.677949
LIMS1	2.86539e-05	0.384817	0.211	0.096	0.680301
IL1RN	2.93603e-05	0.797937	0.175	0.041	0.697072
SRP9	3.10726e-05	-0.370279	0.333	0.699	0.737725
REX1BD	3.12059e-05	-0.374764	0.123	0.493	0.740889
RNF139	3.12522e-05	0.332764	0.228	0.164	0.74199
MYB	3.1304e-05	0.357606	0.281	0.247	0.743219
IGSF6	3.21604e-05	-0.461636	0.246	0.644	0.763551
LAMTOR3	3.23105e-05	0.310691	0.263	0.205	0.767116
CYCS	3.24348e-05	0.397758	0.614	0.589	0.770068
KTN1	3.36578e-05	0.35337	0.702	0.781	0.799103
TGFB1	3.39717e-05	0.376165	0.456	0.479	0.806556
GPR65	3.44147e-05	0.319237	0.386	0.452	0.817074
PSMB8	3.48778e-05	-0.516843	0.421	0.808	0.82807
RAD23B	3.5246e-05	0.316036	0.263	0.247	0.83681
RPL13A	3.53548e-05	-0.385093	0.895	0.986	0.839393
RPS10	3.60633e-05	-1.00579	0.228	0.589	0.856215
CHD6	3.63693e-05	-0.319078	0.035	0.301	0.86348
SLAMF7	3.65762e-05	0.337257	0.421	0.534	0.868392
GLRX	3.74514e-05	-0.509076	0.281	0.699	0.889172
DOCK8	3.7606e-05	-0.255767	0.281	0.644	0.892842
RNASE6	3.81285e-05	-0.527933	0.421	0.753	0.905246
NKG7	3.8779e-05	0.677497	0.684	0.37	0.920691
MIEN1	3.89355e-05	-0.275491	0.211	0.575	0.924407
SNX17	4.00521e-05	-0.277288	0.228	0.589	0.950916
XIST	4.01195e-05	-0.616021	0	0.247	0.952517
RAB11FIP1	4.05552e-05	0.630189	0.754	0.63	0.962862
NBPF10	4.07418e-05	-0.374604	0.193	0.548	0.967293
RHOG	4.19914e-05	0.369836	0.333	0.329	0.99696
NDUFB1	4.20788e-05	0.269731	0.561	0.685	0.999035
VPS72	4.21912e-05	-0.281429	0.018	0.26	1
IFIT5	4.35088e-05	-0.306904	0.105	0.425	1
TGFBI	4.38917e-05	-0.43779	0.263	0.671	1
DDX52	4.55609e-05	-0.277519	0.07	0.356	1
FERMT3	4.7009e-05	-0.508925	0.351	0.74	1
RAC2	4.78942e-05	-0.380429	0.544	0.904	1
CEP290	4.81024e-05	-0.260148	0.035	0.288	1
IDH3A	4.8149e-05	-0.253343	0.544	0.863	1
MORF4L1	4.81724e-05	-0.254395	0.404	0.781	1
GRAMD1B	4.89096e-05	-0.460042	0.246	0.644	1
HLA-DRB5	4.89504e-05	-0.324674	0.965	0.863	1
TOMM70	4.90577e-05	0.261241	0.193	0.137	1
ISCA1	4.91035e-05	0.396938	0.333	0.37	1
OAS1	5.04044e-05	-0.567495	0.632	0.89	1
FCHSD2	5.07484e-05	-0.590724	0.667	0.904	1
RPL22L1	5.14533e-05	0.364934	0.561	0.644	1
TNFAIP3	5.28134e-05	0.404666	0.351	0.384	1
HSH2D	5.29672e-05	-0.602771	0.333	0.726	1
TSC22D3	5.36944e-05	0.886792	0.544	0.247	1
CUL4B	5.37575e-05	-0.450155	0.105	0.411	1
GNA12	5.45726e-05	0.317258	0.298	0.26	1
ARAP2	5.5225e-05	0.307992	0.316	0.356	1
PDE4B	5.54903e-05	0.456392	0.439	0.534	1
PSMA4	5.67141e-05	0.413418	0.649	0.685	1
NFKB2	5.67848e-05	0.28559	0.386	0.397	1
NBPF19	5.83754e-05	-0.384888	0.053	0.356	1
CCL3L1	5.86563e-05	0.952932	0.228	0.027	1
CD4	5.89797e-05	-0.384749	0.368	0.767	1
LILRB1	5.92426e-05	-0.419375	0.246	0.644	1
AC004687.1	6.07063e-05	-0.509431	0.561	0.89	1
SLA2	6.09317e-05	-0.576283	0.193	0.575	1
CST7	6.19041e-05	0.446642	0.123	0.027	1
MPEG1	6.19526e-05	-0.609831	0.368	0.74	1
ZNF10	6.41343e-05	0.302101	0.193	0.137	1
USP16	6.46611e-05	-0.431719	0.175	0.562	1
PHEX	6.73481e-05	-0.359765	0.07	0.384	1
TBCA	6.84745e-05	0.270899	0.719	0.863	1
IKZF1	6.85105e-05	-0.421337	0.368	0.767	1
COPS2	6.94739e-05	0.285008	0.404	0.411	1
ADD3	7.01583e-05	-0.287412	0.281	0.644	1
POLDIP3	7.15248e-05	0.320731	0.211	0.219	1
SETD5	7.31173e-05	-0.252447	0.123	0.425	1
RUFY4	7.58474e-05	-0.370104	0.035	0.301	1
POLRMT	7.89864e-05	-0.277379	0	0.233	1
ORC4	7.89864e-05	-0.331075	0	0.233	1
CASP10	8.07684e-05	-0.348718	0.053	0.342	1
AC091271.1	8.08093e-05	0.571322	0.246	0.041	1
TSPAN13	8.10037e-05	0.508649	0.93	0.959	1
PPP3CA	8.14916e-05	-0.428149	0.018	0.315	1
RPS4Y1	8.16826e-05	0.509526	0.667	0.575	1
LAMP1	8.26077e-05	-0.369755	0.263	0.63	1
EMP3	8.27861e-05	0.428	0.684	0.699	1
HINT2	8.30555e-05	-0.255951	0.211	0.548	1
ZDHHC21	8.3614e-05	-0.266114	0.07	0.356	1
IFI27L1	8.59695e-05	0.288034	0.193	0.164	1
CCDC57	8.66779e-05	-0.389117	0.105	0.425	1
MSL2	8.6955e-05	0.323978	0.246	0.178	1
ECE1	8.73533e-05	0.409672	0.211	0.096	1
ACAP1	8.73858e-05	-0.34385	0.175	0.534	1
ENSA	8.7673e-05	0.377566	0.526	0.548	1
UQCRH	8.79739e-05	0.392377	0.702	0.658	1
NSL1	8.85151e-05	-0.397973	0.053	0.37	1
CMPK2	8.89375e-05	-0.544241	0.316	0.699	1
PLD4	8.91684e-05	-0.627148	0.596	0.904	1
MALT1	9.07105e-05	0.339966	0.368	0.411	1
GPSM3	9.11368e-05	-0.393845	0.298	0.685	1
TAOK1	9.20242e-05	0.690887	0.965	0.877	1
PHYKPL	9.30826e-05	-0.295706	0.333	0.712	1
ING4	9.43949e-05	-0.299466	0.035	0.288	1
TCP1	9.57371e-05	0.299886	0.368	0.329	1
NGLY1	9.82342e-05	-0.284883	0.246	0.603	1
GAPT	9.95444e-05	-0.602528	0.211	0.603	1
AP1M1	0.000100907	-0.517045	0.211	0.575	1
FLNB	0.000100946	-0.276656	0.456	0.822	1
TFEC	0.000101305	0.261221	0.386	0.521	1
DDOST	0.000101405	-0.287951	0.333	0.699	1
COPZ1	0.000102081	0.281975	0.421	0.479	1
MGST2	0.000102343	-0.386424	0.246	0.63	1
DCPS	0.00010344	-0.297551	0.193	0.534	1
IFIT3	0.000105261	-0.824061	0.421	0.781	1
CYB561A3	0.000109536	-0.428732	0.421	0.781	1
RPL3	0.000111175	-0.347981	0.982	0.986	1
CCDC88A	0.000111357	-0.359949	0.544	0.89	1
YIPF3	0.000112068	-0.292655	0.123	0.384	1
AL096865.1	0.000114727	-0.466201	0.035	0.315	1
CST3	0.000116478	-0.51486	0.596	0.918	1
LILRB4	0.000117917	0.490556	0.895	0.904	1
UBXN6	0.000119146	0.291375	0.14	0.137	1
NUP214	0.000122216	-0.354274	0.035	0.26	1
MT-ATP8	0.000122618	0.545752	0.86	0.795	1
AC116407.2	0.000127073	-0.386203	0.035	0.301	1
BCCIP	0.000127153	-0.332902	0.123	0.466	1
NREP	0.000128553	-0.488563	0.158	0.534	1
P2RX1	0.000132012	-0.47125	0.088	0.397	1
HINT1	0.000132236	0.361211	0.965	0.932	1
MPPE1	0.000133933	-0.256669	0.07	0.342	1
ACSL1	0.000134299	0.355113	0.123	0.082	1
ERBIN	0.000136918	0.354673	0.263	0.219	1
POLR2I	0.000137873	-0.27529	0.105	0.411	1
TOGARAM1	0.000138139	-0.263341	0.018	0.274	1
PLVAP	0.000139032	-0.467764	0.123	0.479	1
NUBP1	0.000141321	0.255976	0.263	0.233	1
USP18	0.000143976	-0.45109	0.491	0.849	1
PIK3CD	0.000145594	-0.317776	0.14	0.479	1
LGALS8	0.000148288	-0.259516	0.07	0.342	1
ARF3	0.000148561	-0.356951	0.246	0.521	1
PPP1R14B	0.000148765	-0.615024	0.509	0.822	1
DNAJB11	0.000150336	0.315159	0.351	0.37	1
SH3BGRL3	0.000153464	0.384411	0.702	0.836	1
AC119428.2	0.000154188	-0.500628	0.053	0.342	1
RSRP1	0.000155762	-0.385339	0.386	0.753	1
SUMF2	0.000158964	-0.279149	0.14	0.452	1
SNAPIN	0.000160871	-0.374341	0.158	0.507	1
TMSB10	0.000162224	0.326623	1	1	1
CBX4	0.000163027	0.350106	0.193	0.164	1
NPIPB4	0.000166783	0.281438	0.14	0.151	1
CSRNP1	0.000171742	0.394488	0.281	0.205	1
SLC7A5	0.000172374	0.504277	0.561	0.575	1
PPIF	0.000175607	0.329744	0.193	0.068	1
ATRIP	0.000176644	-0.355301	0.035	0.288	1
TRMT112	0.000177447	-0.29939	0.368	0.74	1
UTRN	0.000177776	-0.313841	0.281	0.644	1
IFIT1	0.000179339	-0.520767	0.316	0.685	1
WDR43	0.000180879	0.317522	0.105	0.096	1
SMCHD1	0.000184374	0.389281	0.526	0.575	1
ARL8B	0.000187064	0.290819	0.386	0.37	1
TNFRSF14	0.000188478	-0.443927	0.158	0.507	1
MOB1A	0.000190549	0.38486	0.737	0.74	1
DNAJC7	0.00019186	-0.354091	0.333	0.712	1
SNRPA	0.000200321	-0.454272	0.175	0.493	1
IL10RA	0.000201902	0.489844	0.439	0.425	1
KCTD5	0.000201955	-0.433545	0.158	0.521	1
NFKB1	0.000203442	0.491095	0.737	0.74	1
MKNK2	0.000206256	0.421683	0.368	0.301	1
CDCA7L	0.000210914	-0.334742	0.035	0.274	1
IFI30	0.00021306	0.838553	0.333	0.151	1
FAM120A	0.000213091	0.290348	0.263	0.274	1
PTPN22	0.000216283	-0.359808	0.105	0.397	1
LUC7L	0.000219252	0.270373	0.281	0.288	1
SQSTM1	0.000220854	0.414854	0.614	0.562	1
NDUFS3	0.000220978	-0.258096	0.228	0.521	1
IL4I1	0.000221095	0.664372	0.246	0.219	1
UBE2F	0.000221626	0.265851	0.316	0.384	1
HNRNPA0	0.000223049	0.263172	0.579	0.685	1
OS9	0.000223309	-0.363522	0.456	0.767	1
GNAQ	0.000225082	0.310988	0.351	0.315	1
UBE2N	0.000225744	0.278196	0.456	0.479	1
IER5	0.00022627	0.434634	0.158	0.027	1
ATP5PF	0.000227131	0.31114	0.649	0.712	1
LRRCC1	0.000230193	-0.274373	0.035	0.26	1
SERPINB1	0.000230369	0.332882	0.632	0.658	1
SORL1	0.000232059	-0.404172	0.105	0.438	1
CINP	0.000234569	-0.304457	0.053	0.301	1
DMXL1	0.000234596	-0.43408	0.246	0.603	1
SRGN	0.000235752	0.40542	1	0.877	1
DCK	0.00023663	-0.363851	0.509	0.849	1
RCSD1	0.000239006	-0.32735	0.053	0.342	1
NOP58	0.000239601	0.294617	0.316	0.329	1
ACAA1	0.000239986	-0.372199	0.228	0.603	1
IRF8	0.000242315	-0.713914	0.719	0.89	1
GET4	0.000245921	0.280078	0.211	0.137	1
GNG5	0.000247452	0.316729	0.912	0.973	1
CYB5R3	0.000247552	-0.25282	0.158	0.425	1
RILPL2	0.000250648	0.347483	0.439	0.452	1
TRANK1	0.000251541	-0.274518	0.298	0.644	1
NECTIN2	0.000253873	0.313487	0.123	0.041	1
REL	0.000256249	0.69994	0.667	0.63	1
SMIM5	0.000263271	-0.532989	0.228	0.603	1
HLA-DQB1	0.000265097	0.611336	0.93	0.918	1
MAD1L1	0.000266171	-0.322815	0.018	0.26	1
CORO1B	0.000268974	-0.327826	0.193	0.534	1
ZMAT3	0.000269351	0.302401	0.158	0.123	1
CYBB	0.00027119	-0.298042	0.491	0.822	1
RUNX2	0.000282759	-0.434876	0.281	0.658	1
MIF	0.000284736	0.276116	0.667	0.781	1
DDX3Y	0.000286338	0.472736	0.351	0.151	1
MEF2A	0.000288214	-0.261931	0.14	0.438	1
SOAT1	0.000289396	0.336374	0.263	0.178	1
RNF5	0.000295099	-0.336502	0.351	0.712	1
DDX60L	0.000296271	0.296801	0.298	0.301	1
AC097375.1	0.000296761	-0.295854	0	0.205	1
HCLS1	0.00030427	-0.397278	0.368	0.726	1
ZMIZ1	0.000304508	0.265192	0.14	0.137	1
CIRBP	0.000308122	-0.283048	0.632	0.932	1
DUSP1	0.000310097	0.81374	0.386	0.082	1
NFATC2IP	0.000310655	-0.405449	0.228	0.589	1
AGPAT5	0.000313921	-0.294183	0.123	0.425	1
EFHC1	0.000316482	-0.362512	0.07	0.37	1
MRPS36	0.000316767	0.482838	0.596	0.466	1
HSPD1	0.00031778	0.348323	0.386	0.37	1
ITPR2	0.000328541	-0.46722	0.211	0.575	1
PIM2	0.000334348	0.384191	0.386	0.356	1
AP001610.1	0.000339853	-0.398796	0.018	0.288	1
MYO1G	0.000346968	0.340611	0.228	0.26	1
DHX58	0.00034762	-0.268647	0.263	0.603	1
PPP1R12A	0.00035005	-0.310456	0.228	0.575	1
JPX	0.000357478	-0.271069	0.158	0.452	1
MEX3C	0.000364029	0.310511	0.158	0.123	1
PHF20L1	0.000366488	-0.372667	0.211	0.548	1
OGT	0.000369742	-0.445715	0.632	0.89	1
PARP10	0.000373661	-0.335283	0.491	0.836	1
DYNLT1	0.000390683	-0.34507	0.456	0.795	1
LGALS3	0.000396091	0.509	0.246	0.205	1
AC026979.2	0.000396527	0.253997	0.123	0.068	1
NUP210	0.000401221	-0.250061	0.158	0.452	1
MEAF6	0.000401323	-0.333779	0.123	0.438	1
TTC14	0.00040139	-0.399567	0.105	0.425	1
SPI1	0.000406953	0.259944	0.263	0.26	1
PCBP1	0.000410571	-0.276612	0.614	0.918	1
ARHGAP15	0.000412044	-0.287866	0.246	0.575	1
TENT4A	0.000414569	0.305814	0.228	0.247	1
BRCA2	0.000419636	-0.370998	0.193	0.534	1
PYCARD	0.000420176	-0.281736	0.298	0.644	1
OFD1	0.000421406	-0.431035	0.404	0.767	1
SLC39A4	0.000423447	0.318292	0.263	0.11	1
SRSF9	0.000427312	0.352213	0.526	0.479	1
ZBTB8OS	0.00043343	-0.284915	0.263	0.603	1
SLC7A6OS	0.000433723	-0.253826	0.053	0.274	1
LRBA	0.000435554	-0.292769	0.088	0.37	1
SNHG15	0.00043686	0.367669	0.298	0.178	1
OXR1	0.000440718	-0.408617	0.228	0.589	1
MYD88	0.000448085	-0.360902	0.351	0.712	1
EIF4G2	0.000448158	0.327375	0.772	0.808	1
FXR1	0.000450956	0.276125	0.491	0.575	1
AP3M1	0.000459695	-0.297928	0.035	0.301	1
ERGIC3	0.000467024	-0.351289	0.368	0.726	1
SAMD9	0.000469195	-0.291589	0.404	0.74	1
PDE7A	0.000472012	0.275265	0.579	0.699	1
FCRLA	0.000472666	0.463808	0.316	0.137	1
NBPF20	0.000474203	-0.261838	0.035	0.137	1
FTL	0.000476251	0.543117	1	1	1
MRPS18C	0.000479199	-0.376769	0.175	0.507	1
CTC1	0.000480025	0.316839	0.193	0.151	1
GCNT2	0.000484287	-0.302987	0.018	0.288	1
TMEM109	0.000488024	-0.315091	0.281	0.63	1
HMGXB3	0.000489144	-0.279208	0.088	0.301	1
DMD	0.000493644	0.369203	0.193	0.055	1
CRYZ	0.0004991	-0.284057	0.035	0.192	1
DDX18	0.000500984	-0.286359	0.263	0.603	1
NDUFB7	0.000504637	-0.287748	0.298	0.644	1
PLEKHJ1	0.000511612	-0.308465	0.105	0.411	1
DNAJC13	0.00051195	-0.26886	0.07	0.329	1
RAP1GAP2	0.000515181	-0.27085	0.053	0.301	1
ANKRA2	0.000515545	-0.302544	0.035	0.247	1
ENPP4	0.000519855	0.283406	0.158	0.068	1
VPS37B	0.000540582	0.37106	0.175	0	1
TRIM25	0.000542066	-0.329816	0.211	0.548	1
TPTEP2-CSNK1E	0.00054645	-0.368938	0.035	0.301	1
CCL3	0.000549314	0.488551	0.158	0.041	1
SMIM3	0.000550156	0.322882	0.421	0.425	1
CFLAR	0.000556615	0.492619	0.667	0.671	1
TRAF3IP3	0.000561542	-0.386295	0.018	0.274	1
AAED1	0.00056347	0.38297	0.246	0.151	1
SCRN2	0.000566374	-0.309975	0	0.192	1
ZNF33B	0.000566374	-0.284949	0	0.192	1
INPP5D	0.000568296	-0.43742	0.211	0.521	1
MNDA	0.000569485	-0.568767	0.421	0.712	1
KIAA1551	0.000573479	-0.34028	0.228	0.575	1
NR4A1	0.000574769	0.451525	0.158	0.068	1
MYO1E	0.000580962	-0.38757	0.088	0.384	1
SERP1	0.000593592	0.331069	0.877	0.918	1
CREM	0.0005962	0.778548	0.404	0.384	1
HELB	0.000599509	-0.39773	0.035	0.301	1
PMAIP1	0.000604798	0.610801	0.456	0.219	1
ERG28	0.000615427	-0.264207	0.158	0.384	1
LDHA	0.000631889	0.389137	0.421	0.438	1
HNRNPDL	0.000649653	0.394011	0.684	0.712	1
CSTB	0.000649991	0.63821	0.386	0.315	1
TEFM	0.000668449	-0.25983	0.018	0.247	1
GBP1	0.00067491	0.640071	0.246	0.055	1
TRA2B	0.00067614	0.371532	0.684	0.685	1
ICK	0.000678547	-0.294878	0.053	0.288	1
SORT1	0.00069137	-0.257183	0.035	0.26	1
GPAA1	0.000692641	-0.351659	0.193	0.534	1
ANXA1	0.00069638	0.297455	0.193	0.26	1
TOMM22	0.000696958	-0.290771	0.193	0.507	1
EPN1	0.000697109	-0.283114	0.105	0.397	1
MAN2B1	0.000706336	-0.520034	0.263	0.589	1
GHITM	0.000715944	0.356946	0.561	0.534	1
IFIT2	0.000724716	-0.385273	0.474	0.808	1
ZNF331	0.000725641	0.581747	0.158	0.137	1
PML	0.000728498	-0.287818	0.246	0.575	1
ACTR10	0.000740883	0.354024	0.298	0.26	1
EIF3F	0.000741693	-0.377408	0.649	0.918	1
NIN	0.000767009	-0.462349	0.404	0.74	1
SNAPC4	0.000772141	0.288549	0.105	0.027	1
SRP14	0.000772167	0.272989	0.895	0.973	1
MIS18BP1	0.0007726	-0.294111	0.246	0.575	1
CTSH	0.000773676	0.578353	0.456	0.247	1
HES4	0.000783897	0.602858	0.193	0.014	1
QDPR	0.000794616	-0.365371	0.053	0.26	1
CHD1	0.000798788	-0.305752	0.123	0.425	1
DCAF13	0.000800405	0.322334	0.175	0.068	1
PRDX1	0.000809446	0.399969	0.544	0.562	1
LSM10	0.000811762	-0.454905	0.281	0.63	1
SCAF11	0.000812099	-0.275817	0.491	0.822	1
PEA15	0.000816893	-0.350858	0.246	0.589	1
SH3KBP1	0.000818702	-0.263279	0.351	0.671	1
EIF5	0.000819118	0.434998	0.579	0.548	1
TLR7	0.000821984	-0.278917	0.439	0.767	1
TTC37	0.000827021	-0.3089	0.175	0.493	1
NOP53	0.000827677	-0.494056	0.544	0.836	1
HOXB2	0.000829139	-0.490567	0.263	0.603	1
LINC02397	0.000841131	-0.366516	0.035	0.247	1
PRKAR2A	0.000846852	0.369745	0.246	0.192	1
CREBZF	0.000851807	-0.292348	0.105	0.342	1
GNB2	0.000853968	0.254187	0.596	0.658	1
DECR1	0.000856276	-0.254452	0.14	0.425	1
EXOC4	0.000866464	-0.3122	0.053	0.315	1
PHACTR1	0.000879195	-0.356471	0.333	0.685	1
RNASET2	0.000880629	-0.432852	0.596	0.89	1
PARVG	0.000881937	-0.365661	0.158	0.479	1
GPR183	0.000888456	0.400624	0.737	0.863	1
CKS2	0.000888965	-0.368434	0.351	0.685	1
EZR	0.000891319	0.549309	0.719	0.685	1
MCM3AP	0.000892672	-0.349685	0.07	0.342	1
GLT8D1	0.000906264	-0.335933	0.07	0.356	1
DIP2A	0.00092785	-0.252064	0.123	0.397	1
ATP6V1F	0.000938177	0.303981	0.614	0.658	1
PDAP1	0.000940134	-0.250433	0.193	0.466	1
FOSB	0.000940593	0.94894	0.281	0.068	1
BTG2	0.000942236	-0.456539	0.439	0.781	1
CYBA	0.000942741	-0.36144	0.86	0.973	1
CDS2	0.000943976	0.279604	0.193	0.205	1
SPSB3	0.000944837	-0.311404	0.14	0.438	1
CD164	0.000945966	-0.304471	0.632	0.918	1
USP33	0.000946722	-0.36187	0.158	0.479	1
HIST1H2BK	0.000947145	0.278694	0.333	0.356	1
WARS	0.000977257	0.506084	0.386	0.301	1
SLC38A1	0.000980374	-0.278254	0.228	0.466	1
ERN1	0.000981309	-0.454428	0.667	0.918	1
SKAP2	0.000987151	-0.417424	0.175	0.507	1
MORC3	0.00101641	-0.350085	0.175	0.493	1
MT-CYB	0.00102379	0.411225	0.982	0.945	1
SLC35E2B	0.00103022	-0.288868	0.053	0.26	1
DSG2	0.00104166	0.388142	0.193	0.137	1
LAMTOR1	0.00104839	-0.254916	0.456	0.74	1
POLR2F	0.00105113	0.307708	0.246	0.219	1
GPM6B	0.0010686	-0.280772	0.088	0.342	1
TNFRSF17	0.00109107	-0.322015	0.07	0.329	1
RNF144B	0.00110994	-0.341427	0.211	0.521	1
MGAT1	0.00111015	-0.285149	0.351	0.658	1
CD40	0.0011123	0.296672	0.123	0.068	1
MR1	0.00113526	-0.294177	0.053	0.315	1
FBXW5	0.00115696	-0.32373	0.175	0.466	1
RPL37A	0.00115799	-0.377838	0.912	0.973	1
Z93930.2	0.001185	-0.316029	0.018	0.26	1
AC009948.1	0.00119463	-0.255082	0.07	0.315	1
MAPKAP1	0.00120101	-0.304644	0.14	0.438	1
TOX4	0.00120128	-0.3857	0.211	0.548	1
XPNPEP1	0.00120252	-0.267864	0.14	0.425	1
FABP5	0.00120884	0.555139	0.456	0.356	1
GRASP	0.00123033	0.554033	0.246	0.151	1
ERCC1	0.00123733	-0.280103	0.193	0.466	1
EDEM1	0.00126131	0.573338	0.579	0.301	1
YY1AP1	0.00126245	0.254167	0.298	0.26	1
HOXB-AS1	0.00126444	-0.362093	0.105	0.397	1
TMCO1	0.00126687	-0.324894	0.333	0.671	1
MS4A7	0.00127899	0.320655	0.158	0.055	1
THOC7	0.00129415	0.31967	0.404	0.356	1
HLA-DQA1	0.00129676	0.449306	0.982	0.89	1
AKAP13	0.00130065	0.329826	0.632	0.712	1
VPS26B	0.00130199	-0.283237	0.053	0.26	1
NKIRAS2	0.00130353	-0.314209	0.088	0.37	1
MT-ND4	0.0013153	0.358131	0.912	0.863	1
ARID2	0.00131637	-0.356453	0.158	0.466	1
SP140	0.00132094	-0.349362	0.035	0.219	1
NOP10	0.00132989	0.361313	0.737	0.726	1
BSDC1	0.00134736	-0.303478	0.088	0.315	1
SERPINB9	0.00135647	0.70065	0.596	0.397	1
RPS27L	0.00136346	0.323499	0.456	0.452	1
BCL11A	0.0013745	-0.330614	0.649	0.904	1
DDX6	0.00139031	0.378104	0.404	0.356	1
ARHGAP27	0.0013923	-0.426574	0.14	0.438	1
MT-CO1	0.00139782	0.40967	0.982	1	1
HSPA5	0.00140419	0.326629	0.632	0.685	1
CALM2	0.0014079	-0.289845	0.754	0.973	1
CCDC85B	0.00141258	-0.252488	0.281	0.575	1
PSAP	0.00141296	-0.427503	0.579	0.863	1
HNRNPM	0.00143069	0.269903	0.404	0.438	1
ALAS1	0.00143979	-0.276868	0.035	0.247	1
CXorf21	0.0014442	-0.585811	0.439	0.753	1
TRIM56	0.00144433	-0.310131	0.228	0.548	1
CLIC3	0.00145589	-0.398904	0.509	0.781	1
SEMA7A	0.00145885	0.52004	0.491	0.329	1
GLS	0.00146557	-0.32238	0.123	0.397	1
IFNGR2	0.00148563	0.378592	0.263	0.151	1
RFLNB	0.00148732	0.332924	0.193	0.137	1
CTBP1	0.00149778	-0.259023	0.088	0.342	1
PRKRA	0.00151488	0.297835	0.316	0.315	1
CCS	0.00151794	-0.355783	0.246	0.521	1
RELB	0.00154856	0.395465	0.754	0.562	1
UBE2E3	0.00155058	-0.252423	0.07	0.315	1
ACCS	0.00156059	-0.299376	0.035	0.178	1
FAM13A	0.00156176	-0.320227	0.053	0.205	1
DDX24	0.00158465	0.356488	0.596	0.616	1
PRMT7	0.00158714	-0.268821	0.14	0.425	1
LUC7L2	0.00159517	-0.296331	0.088	0.356	1
COTL1	0.00161996	0.547224	0.246	0.082	1
MRPL42	0.00164979	-0.322367	0.123	0.356	1
SLIRP	0.00165076	-0.303272	0.211	0.493	1
AGO2	0.00166091	0.313192	0.175	0.055	1
KPNB1	0.00166269	-0.277624	0.281	0.589	1
B4GALT5	0.0016882	0.442774	0.193	0.123	1
USP22	0.00169281	0.29439	0.158	0.192	1
ERP29	0.00170032	-0.362695	0.702	0.918	1
PGD	0.00170605	-0.355322	0.421	0.74	1
NAA20	0.00170964	-0.328326	0.175	0.411	1
RBMX	0.00171534	-0.327946	0.316	0.644	1
NSD1	0.00171745	-0.284008	0.105	0.356	1
AHCY	0.00172936	-0.267566	0.246	0.548	1
C17orf49	0.00173696	0.337118	0.579	0.534	1
CHMP3	0.00174181	-0.26563	0.105	0.356	1
OCIAD1	0.00179583	-0.275047	0.263	0.575	1
TSC22D4	0.00179653	-0.25363	0.281	0.589	1
AC011893.1	0.00180147	-0.259975	0.035	0.233	1
SGSM3	0.00181633	-0.286588	0.053	0.288	1
TARBP1	0.00181645	-0.284617	0.088	0.315	1
CNOT4	0.00182864	-0.26744	0.07	0.288	1
MT-ND1	0.00183895	0.354126	0.982	0.959	1
CDC14A	0.00184767	-0.277167	0.018	0.247	1
FAM213A	0.00186279	-0.41755	0.018	0.247	1
EIF1AY	0.00190359	0.469761	0.456	0.301	1
MOB2	0.00193843	0.272153	0.193	0.123	1
RGCC	0.00198037	0.665154	0.105	0.027	1
SAT1	0.00202704	0.655361	0.982	0.973	1
IFI35	0.00204614	-0.450175	0.491	0.795	1
S100A10	0.00205301	0.788931	0.333	0.288	1
MT2A	0.00205568	0.703104	0.439	0.315	1
STX2	0.00207182	0.324142	0.105	0.041	1
CTSD	0.00207188	0.432972	0.263	0.342	1
STAMBPL1	0.00209815	-0.306216	0.193	0.493	1
ACSBG1	0.00210672	-0.365686	0.018	0.247	1
CGAS	0.00210749	-0.26541	0.333	0.644	1
ETFRF1	0.00210963	-0.315538	0.07	0.329	1
TTC24	0.00213281	-0.285149	0.07	0.315	1
SRPK2	0.00213295	-0.304017	0.088	0.329	1
SNX20	0.00215035	-0.287651	0.246	0.548	1
EGLN3	0.00216253	-0.350691	0.053	0.288	1
CBFA2T3	0.00218636	-0.31323	0.088	0.329	1
NOP2	0.00219188	-0.31328	0.018	0.233	1
JMJD1C	0.00222555	-0.260886	0.404	0.699	1
SLC12A2	0.00223295	0.296147	0.281	0.192	1
ARHGEF3	0.00226252	-0.291005	0.246	0.548	1
FAM204A	0.0022685	-0.319984	0.14	0.425	1
RPS24	0.00232688	0.268327	1	0.959	1
FMNL1	0.00233196	0.322932	0.561	0.616	1
BET1	0.00233491	-0.284417	0.193	0.493	1
RPA3	0.00234037	-0.283671	0.14	0.411	1
MANBAL	0.0023549	-0.279012	0.018	0.247	1
CALCRL	0.00235735	0.609272	0.281	0.123	1
TAF1B	0.002381	-0.28777	0.035	0.26	1
PPM1J	0.00240634	-0.328976	0.105	0.384	1
CCR7	0.00242101	0.545726	0.456	0.466	1
HEXIM1	0.00243655	0.417923	0.211	0.137	1
CRKL	0.00245913	0.273213	0.211	0.096	1
RBBP8	0.00247531	0.250774	0.158	0.151	1
AP2S1	0.0024819	-0.356065	0.351	0.644	1
CCDC50	0.00251977	-0.528225	0.579	0.822	1
TMEM242	0.00254342	-0.280181	0.018	0.247	1
C4orf48	0.00255759	0.411667	0.351	0.37	1
SUGP2	0.00261172	0.292876	0.281	0.247	1
FUS	0.00266019	-0.32414	0.404	0.699	1
PAXX	0.00269514	-0.375274	0.439	0.726	1
RAB6A	0.00272002	-0.276848	0.193	0.466	1
USP9Y	0.00272017	0.419586	0.263	0.219	1
CRTC3	0.00276444	-0.264776	0.018	0.247	1
ATIC	0.00277422	-0.289867	0.035	0.26	1
STAT4	0.00279484	0.300261	0.333	0.301	1
SPCS1	0.00279491	-0.357856	0.842	0.959	1
TRIM22	0.00283646	-0.306127	0.684	0.932	1
LINC01684	0.00286242	-0.390759	0.07	0.329	1
ACO2	0.00287399	-0.266157	0.158	0.356	1
KDM6B	0.00288764	0.60367	0.386	0.164	1
VAMP8	0.0029224	-0.330853	0.719	0.945	1
GIGYF2	0.00294775	-0.282026	0.035	0.26	1
IRF7	0.00298287	-0.355418	0.93	0.986	1
FADD	0.00299302	-0.367156	0.018	0.233	1
CSNK1G3	0.00305393	-0.324827	0.018	0.233	1
PTGER4	0.00306162	0.394687	0.246	0.11	1
CD63	0.00306863	0.401923	0.456	0.425	1
FLT3	0.00308137	-0.257536	0.123	0.384	1
MBD5	0.00310998	-0.343818	0.105	0.315	1
RPS6	0.00311173	-0.261704	0.965	0.973	1
RPL35	0.00311975	-0.371964	0.947	0.986	1
OTUD5	0.00315636	0.286804	0.246	0.205	1
RTP4	0.00319163	-0.312708	0.018	0.247	1
IFI16	0.0032079	-0.37727	0.772	0.877	1
EIF4B	0.00322355	-0.263862	0.474	0.767	1
SH2B3	0.00324903	0.419191	0.456	0.37	1
RPL10A	0.00327774	-0.311985	0.93	0.959	1
SPOP	0.00331279	-0.283545	0.193	0.479	1
DICER1	0.00331881	-0.309747	0.053	0.288	1
MT-ND4L	0.0034509	0.338589	0.842	0.918	1
GALNT3	0.0034665	-0.333855	0.105	0.37	1
HOXB4	0.00349485	-0.28715	0.053	0.274	1
PACSIN1	0.00356541	-0.383195	0.246	0.562	1
HNRNPH1	0.00365725	0.335297	0.474	0.521	1
OXA1L	0.00373466	-0.252391	0.316	0.616	1
LITAF	0.0037916	0.254026	0.719	0.767	1
RPS18	0.00381057	-0.306668	0.947	1	1
CD36	0.00381492	-0.335946	0.211	0.507	1
CCDC69	0.00381854	-0.299667	0.263	0.534	1
CASP3	0.00384178	-0.313462	0.211	0.507	1
S100A8	0.00390786	0.821147	0.281	0.068	1
GRK2	0.00391251	-0.310846	0.228	0.479	1
GPN3	0.00393266	0.317589	0.246	0.192	1
CASC3	0.00396136	-0.350396	0.123	0.356	1
SMC6	0.00399344	-0.325381	0.544	0.836	1
PPP1R15A	0.00401558	0.311201	0.702	0.74	1
SPAG9	0.004078	0.266343	0.246	0.192	1
AHR	0.00416976	0.250106	0.123	0.041	1
ATOX1	0.00417252	0.354671	0.702	0.671	1
CXCL10	0.00422746	1.27251	0.439	0.247	1
ATP1B3	0.00423471	0.322945	0.263	0.192	1
SCPEP1	0.00425847	0.266769	0.316	0.315	1
BSPRY	0.00428645	-0.273092	0.053	0.274	1
RALA	0.00430118	0.334884	0.351	0.315	1
CEBPB	0.00436662	0.304451	0.123	0.096	1
UBE2Q2	0.00437447	-0.25433	0.053	0.274	1
CYB561D2	0.0043853	-0.273319	0.053	0.274	1
HSP90AB1	0.00438999	0.326188	0.86	0.863	1
ZC3H15	0.00448637	0.336459	0.526	0.534	1
FBXO22	0.00449889	-0.310722	0.088	0.288	1
ZFP36L2	0.00454508	0.474235	0.632	0.616	1
MS4A4A	0.00459354	0.352002	0.211	0.164	1
RHOA	0.0046061	0.271879	0.877	0.932	1
SPHK1	0.00476538	-0.290026	0.123	0.384	1
RPSA	0.00477548	-0.266127	0.947	0.959	1
ALG3	0.00479787	-0.257963	0.07	0.301	1
NUP107	0.00480521	-0.276947	0.018	0.233	1
NFKBIZ	0.00485443	0.343529	0.596	0.562	1
TMEM128	0.00487013	-0.279967	0.018	0.233	1
2001-09-01	0.00487443	-0.335392	0.281	0.589	1
RRBP1	0.00487589	-0.305191	0.386	0.685	1
CAMTA1	0.00489117	0.250599	0.368	0.397	1
ZNF428	0.00489317	-0.312887	0.175	0.466	1
LAMP3	0.00490371	0.358562	0.211	0.164	1
STX16	0.00503649	-0.298563	0.088	0.342	1
CCL4	0.0051133	0.572357	0.14	0.027	1
TRPC4AP	0.0051326	-0.269428	0.07	0.301	1
ACTG1	0.00513537	0.252601	0.842	0.918	1
AASDHPPT	0.00525467	-0.351796	0.088	0.329	1
ETHE1	0.00525666	0.328084	0.246	0.096	1
HIBCH	0.00543507	-0.257483	0.035	0.233	1
MFNG	0.00544222	0.31054	0.105	0.027	1
THUMPD3-AS1	0.00546014	-0.263183	0.228	0.507	1
TIMM13	0.00552493	-0.31939	0.368	0.671	1
FAM214A	0.00553127	-0.299358	0.158	0.438	1
C4orf33	0.00555758	-0.284816	0.035	0.219	1
NCF4	0.00561186	-0.315209	0.14	0.411	1
SIPA1L1	0.00562853	0.256801	0.298	0.301	1
CYTH2	0.00569942	0.328953	0.333	0.247	1
SYAP1	0.00581911	0.268753	0.211	0.192	1
TOB1	0.00591168	0.390784	0.175	0.123	1
ZNF506	0.0059541	-0.261942	0.07	0.233	1
IL21R	0.00600076	0.332804	0.175	0.055	1
CHML	0.00603114	0.299104	0.123	0.096	1
MT-ND5	0.00607621	0.378786	0.877	0.904	1
DEFB1	0.00617799	0.375824	0.105	0.027	1
CNN2	0.00618963	-0.300392	0.211	0.438	1
PLXNA4	0.00622422	-0.311991	0.07	0.288	1
KDM5A	0.00625422	-0.280837	0.298	0.589	1
TMEM168	0.00631935	-0.265702	0.018	0.205	1
HECTD4	0.00632516	0.302678	0.263	0.192	1
SLC38A2	0.00650989	0.269758	0.526	0.548	1
MRNIP	0.00666337	-0.30539	0.018	0.219	1
PRMT2	0.00666417	-0.252822	0.316	0.575	1
EPSTI1	0.00673734	-0.408767	0.614	0.849	1
UBR4	0.00674818	0.308233	0.404	0.384	1
PPA1	0.00676247	0.263626	0.439	0.452	1
FBLN7	0.00676709	-0.261834	0	0.137	1
CNBP	0.00678225	-0.251416	0.421	0.712	1
MIR22HG	0.00684085	0.298852	0.193	0.137	1
RGS19	0.00691415	-0.31903	0.07	0.288	1
CCDC183	0.0069341	-0.338025	0.088	0.315	1
SHD	0.00699725	0.478918	0.351	0.247	1
CCL4L2	0.00719844	1.47463	0.123	0	1
SLC2A3	0.00719844	0.356558	0.123	0	1
TIMP1	0.00719844	0.346052	0.123	0	1
SPP1	0.00719844	0.516465	0.123	0	1
IER3	0.00719844	0.404909	0.123	0	1
GBP5	0.00719844	0.292289	0.123	0	1
FGD2	0.00748309	-0.380146	0.123	0.384	1
NUDT5	0.00759498	-0.308206	0.158	0.425	1
IER2	0.00771384	0.30772	0.351	0.425	1
RPL4	0.00773222	-0.303207	0.825	0.959	1
SELENOH	0.00776523	-0.293298	0.719	0.904	1
ZEB2	0.00777403	-0.286319	0.544	0.822	1
HAPLN3	0.00778989	0.342697	0.333	0.274	1
GNA15	0.00787981	0.318404	0.404	0.342	1
DDX54	0.00820702	-0.264924	0.123	0.37	1
BIN2	0.00829334	-0.336042	0.14	0.397	1
TMED10	0.00830306	-0.30724	0.596	0.849	1
SERF2	0.00830847	0.26222	1	0.986	1
TBC1D13	0.00835292	0.49004	0.404	0.301	1
SNX4	0.00837016	-0.308515	0.053	0.26	1
CBFB	0.00838153	0.264756	0.175	0.11	1
CPSF3	0.00847496	-0.279867	0.088	0.301	1
MVP	0.00862459	-0.27259	0.316	0.603	1
EEF2	0.0086327	-0.336078	0.842	0.959	1
PPIL4	0.0087234	-0.299456	0.07	0.288	1
HIST1H1C	0.00884459	0.288519	0.386	0.425	1
LACTB	0.00891992	0.252616	0.193	0.123	1
VAMP5	0.00893367	0.360611	0.351	0.288	1
RANBP1	0.00898482	-0.332667	0.211	0.479	1
KPNA1	0.00900663	0.27119	0.193	0.151	1
2008-03-01	0.00902088	0.319494	0.211	0.096	1
CD68	0.00904458	-0.352013	0.667	0.89	1
MATR3.1	0.0090557	-0.277582	0.088	0.329	1
WSB2	0.0090799	0.367085	0.228	0.096	1
BMF	0.00921274	0.272991	0.14	0.055	1
HMGN1	0.00921587	-0.307615	0.649	0.89	1
KIAA1143	0.00925212	-0.302462	0.07	0.26	1
PTPRS	0.00933873	-0.256353	0.333	0.603	1
SMAD2	0.00960379	-0.301177	0.14	0.37	1
LUC7L3	0.00965046	-0.306274	0.439	0.699	1
LGMN	0.0097327	-0.264871	0.491	0.767	1
DLG1	0.00986084	-0.252852	0.035	0.219	1
GZMB	0.00999942	0.725327	0.947	0.918	1
CRIPT	0.0100227	-0.289983	0.07	0.274	1
ZNF431	0.010067	-0.279087	0.07	0.274	1
MTRR	0.0101659	0.275937	0.14	0.11	1
GBP2	0.0102481	0.265518	0.123	0.027	1
DTX2	0.0104728	-0.3213	0.123	0.356	1
IRF4	0.0105421	0.491441	0.789	0.726	1
IDS	0.0108117	0.250534	0.491	0.521	1
SH2D3C	0.0108695	-0.283081	0.105	0.329	1
BTG1	0.0109056	-0.540623	0.807	0.932	1
CLIC2	0.0109246	0.276828	0.193	0.137	1
SLC12A7	0.0109575	0.363912	0.316	0.178	1
RPL23A	0.0110265	-0.257171	0.965	0.973	1
AC245014.3	0.0110335	0.323366	0.193	0.164	1
CCDC88C	0.0111755	-0.275746	0.018	0.205	1
ARHGAP30	0.0114253	-0.281809	0.175	0.438	1
CARD11	0.01155	-0.295951	0.368	0.658	1
HLA-C	0.0119251	-0.303561	1	0.986	1
FAM104A	0.0119465	0.298541	0.263	0.11	1
PAFAH1B1	0.0120155	-0.289895	0.246	0.521	1
VIPR2	0.0122426	-0.26273	0	0.123	1
CCL8	0.0126444	0.787012	0.105	0.055	1
MCOLN2	0.0127801	-0.275433	0.404	0.685	1
USP4	0.0128189	-0.280282	0.07	0.288	1
TRIB1	0.0132041	0.458394	0.281	0.096	1
ARMH1	0.0133278	-0.355529	0.175	0.438	1
MED13L	0.0134101	0.313757	0.561	0.548	1
UBC	0.0134897	0.330221	0.912	0.945	1
SNHG9	0.0135045	0.256846	0.263	0.274	1
BHLHE40	0.0135084	0.63997	0.579	0.37	1
PARP14	0.0140081	-0.372967	0.544	0.781	1
HMGB2	0.0140724	-0.32327	0.07	0.233	1
RPL27	0.0141039	-0.285613	0.877	0.945	1
RBBP7	0.0141268	-0.255462	0.158	0.397	1
TUBA1A	0.0143819	0.307369	0.263	0.274	1
TNFSF13	0.0147671	-0.301929	0.333	0.575	1
FNIP1	0.0149019	-0.284778	0.053	0.233	1
WDR48	0.0150914	0.262053	0.281	0.288	1
2006-03-01	0.0153513	-0.269256	0.123	0.342	1
TAF9	0.0154002	0.277549	0.263	0.233	1
RPS13	0.0155563	0.271668	1	0.959	1
DFFA	0.0156469	-0.331335	0.105	0.329	1
RPL13	0.0159218	-0.302522	1	1	1
POLB	0.0159927	0.266648	0.561	0.644	1
LINC01146	0.016348	0.276598	0.158	0.014	1
HIST1H4C	0.0164697	-0.481928	0.544	0.753	1
CDC42SE1	0.0165729	0.291387	0.333	0.288	1
PKM	0.0166261	0.385672	0.491	0.479	1
ARHGAP9	0.0167396	-0.329645	0.158	0.397	1
LDLRAD4	0.0167843	0.595525	0.789	0.685	1
DCUN1D1	0.017294	0.290955	0.246	0.233	1
CD44	0.0174027	0.372769	0.333	0.274	1
MYADM	0.0174559	0.352437	0.351	0.288	1
PDCD6IP	0.0174829	-0.380902	0.228	0.493	1
TOR1AIP1	0.0175067	-0.300733	0.14	0.384	1
HNRNPA2B1	0.0175862	-0.321604	0.807	0.932	1
RERE	0.0180609	-0.290777	0.211	0.466	1
POLR1D	0.0181733	0.272807	0.544	0.562	1
EHD4	0.0183955	-0.332171	0.228	0.452	1
DDX17	0.0187056	-0.33567	0.667	0.849	1
CYB5A	0.0187602	-0.296104	0.035	0.205	1
SOX4	0.0188113	0.620456	0.544	0.425	1
MICU2	0.0190506	-0.343311	0.14	0.384	1
IGHM	0.0191548	-0.408237	0.298	0.562	1
APOC1	0.0193333	-0.527899	0.158	0.356	1
PHC3	0.0193467	-0.266952	0.298	0.521	1
DDX3X	0.0198134	0.258116	0.544	0.548	1
ZNF394	0.0201211	-0.278423	0.123	0.342	1
SUB1	0.0201851	0.261249	0.947	0.973	1
STAT1	0.02046	-0.311982	0.807	0.945	1
FAM208A	0.0206834	-0.314835	0.158	0.397	1
MAN1A1	0.0208265	0.27822	0.579	0.603	1
SSR3	0.020853	-0.281197	0.807	0.945	1
NCSTN	0.0211433	-0.311997	0.158	0.397	1
IRF9	0.0214376	-0.29912	0.175	0.411	1
ATF3	0.0220021	0.586864	0.281	0.082	1
MIR155HG	0.0224156	0.549634	0.316	0.11	1
NQO2	0.0225159	0.290232	0.193	0.11	1
FAM111A	0.0238031	-0.258423	0.053	0.233	1
NUFIP2	0.0239326	-0.274426	0.175	0.411	1
APOE	0.0249048	-0.491792	0.053	0.205	1
ARPC4	0.025263	-0.259911	0.14	0.356	1
YWHAZ	0.0253277	0.297782	0.807	0.836	1
CDK12	0.0256352	-0.256473	0.14	0.356	1
SLC30A6	0.0261586	-0.261658	0.035	0.178	1
FAM118A	0.0262256	0.280315	0.298	0.301	1
JCHAIN	0.0262403	-0.389083	0.895	0.973	1
HSP90B1	0.0266952	0.313991	0.947	0.973	1
PSMB9	0.0267458	-0.308099	0.684	0.89	1
THEMIS2	0.0274252	0.372994	0.649	0.603	1
PPP1R15B	0.0275838	0.302609	0.211	0.123	1
ACLY	0.0278728	0.271671	0.263	0.219	1
GPATCH8	0.0281593	-0.278258	0.105	0.301	1
DDX58	0.0285777	-0.25111	0.14	0.356	1
AKT1S1	0.0289227	0.322681	0.14	0.096	1
PPP1CC	0.0290013	0.253199	0.298	0.315	1
ALG2	0.0296015	0.357477	0.526	0.397	1
KPNA2	0.0299863	0.328522	0.228	0.219	1
STAP1	0.0300507	0.270841	0.456	0.507	1
ITGB2	0.0304411	-0.306908	0.123	0.342	1
ADGRE5	0.0310529	0.500365	0.386	0.247	1
CD58	0.0310577	0.336908	0.105	0.041	1
INPP5B	0.0318486	-0.293759	0.053	0.178	1
NDUFA9	0.0325099	-0.301171	0.175	0.397	1
CLEC2D	0.0328753	0.314242	0.368	0.384	1
LINC02207	0.032941	-0.262889	0.053	0.219	1
ANGEL2	0.0331637	-0.259967	0.105	0.274	1
PLEKHA2	0.0333256	-0.32967	0.105	0.301	1
N4BP2L1	0.0335791	0.273388	0.474	0.452	1
JUND	0.0344746	0.434198	0.632	0.562	1
PSD4	0.0345561	-0.306115	0.105	0.288	1
CCNI	0.0346514	0.255438	0.719	0.767	1
S100A4	0.0352054	0.474011	0.596	0.575	1
SRD5A1	0.0367018	0.311773	0.281	0.164	1
TAP1	0.037194	0.263554	0.86	0.863	1
HSPA1A	0.0373121	0.56841	0.175	0.151	1
MT-ND2	0.0373665	0.301906	0.965	0.973	1
ATP6V0C	0.0374807	0.253201	0.842	0.836	1
RSAD2	0.0377377	0.297651	0.649	0.699	1
ATP6V1A	0.0383094	0.344084	0.386	0.233	1
STT3A	0.0383251	-0.276352	0.193	0.425	1
MGLL	0.0389134	0.267037	0.246	0.26	1
HSPH1	0.0394768	0.361633	0.281	0.233	1
CD38	0.0396609	-0.356751	0.719	0.836	1
RSL24D1	0.0408589	0.285116	0.579	0.548	1
RGS2	0.0408932	0.367646	0.561	0.425	1
IGFBP4	0.0413122	-0.274644	0.281	0.507	1
SPG7	0.0413955	-0.277731	0.14	0.356	1
BCL2L11	0.0415808	0.413303	0.386	0.205	1
S100A11	0.0428871	0.263366	0.719	0.808	1
H1F0	0.0431153	-0.370233	0.018	0.164	1
UBE2D1	0.0433046	0.278777	0.193	0.11	1
MAP3K2	0.0442309	0.290384	0.456	0.397	1
KLF10	0.0444709	0.281582	0.228	0.178	1
GCHFR	0.0448872	-0.334279	0.018	0.164	1
JUNB	0.0449966	0.506447	0.632	0.425	1
SYNGR2	0.0454381	0.266822	0.895	0.932	1
H1FX	0.048611	-0.314102	0.439	0.562	1
SUSD1	0.0498022	-0.264678	0.14	0.342	1
STX11	0.0517612	0.369083	0.211	0.096	1
SNX18	0.0527604	-0.277804	0.105	0.301	1
LINC01184	0.0533731	-0.257398	0.053	0.219	1
RNF115	0.0549005	-0.253571	0.228	0.425	1
SLC41A2	0.0569846	0.334209	0.228	0.137	1
MARCKS	0.0580822	0.366821	0.14	0.068	1
CDC42SE2	0.0601922	0.258006	0.474	0.466	1
REXO2	0.0657296	0.250702	0.281	0.247	1
MTRNR2L12	0.0662054	-0.50773	0.614	0.781	1
DESI1	0.0664673	0.252942	0.175	0.11	1
SMIM25	0.0669408	0.333834	0.123	0.027	1
PPWD1	0.0699423	-0.267335	0.123	0.315	1
LIMD2	0.0702433	-0.274143	0.404	0.63	1
GPR157	0.0725621	0.294712	0.158	0.027	1
P4HA1	0.0760728	-0.313137	0.088	0.164	1
CXCL8	0.0774667	0.438884	0.14	0.027	1
IFITM2	0.080914	0.360556	0.842	0.822	1
GBP4	0.082274	0.429491	0.246	0.11	1
IRF1	0.0889755	0.250044	0.544	0.493	1
HMGN2	0.0895463	-0.278363	0.719	0.877	1
FAS	0.0921442	0.302151	0.246	0.123	1
EIF3J	0.0930137	-0.273943	0.175	0.329	1
MED7	0.0952062	-0.255737	0.07	0.205	1
ERO1A	0.104934	0.308302	0.158	0.055	1
LDLR	0.108603	-0.263396	0.07	0.192	1
CTSL	0.126414	0.603781	0.193	0.123	1
MCM7	0.126482	0.29369	0.123	0.055	1
CD69	0.128878	0.373956	0.316	0.192	1
POLK	0.129569	-0.291167	0.193	0.356	1
DDX5	0.130638	0.251486	0.965	0.945	1
C1orf21	0.145593	0.312053	0.175	0.082	1
DUSP5	0.148357	0.335141	0.632	0.589	1
APP	0.156721	-0.266638	0.684	0.836	1
DUSP6	0.162551	0.274592	0.123	0.027	1
ZFP36L1	0.167422	0.327733	0.228	0.137	1
FAM49A	0.172409	0.288528	0.228	0.151	1
PELI1	0.18862	0.267405	0.105	0.068	1
HIST2H2BE	0.199136	-0.251525	0.088	0.192	1
PRNP	0.205112	-0.253883	0.105	0.247	1
GPR137B	0.209495	0.268804	0.105	0.027	1
RAP2B	0.21607	0.265397	0.175	0.096	1
FAM129A	0.242559	0.27419	0.211	0.151	1
LTB	0.245677	0.53009	0.456	0.534	1
TNFSF10	0.258057	-0.280449	0.754	0.808	1
PNOC	0.265995	-0.469021	0.105	0.192	1
ACSL4	0.282776	0.256037	0.246	0.137	1
MARCKSL1	0.338206	0.305807	0.211	0.137	1
CHST2	0.537524	0.259228	0.123	0.068	1
CMIP	0.582345	0.253069	0.105	0.055	1

## Sheet: cDC1_severe_vs_healthy
	p_val	avg_logFC	pct.1	pct.2	p_val_adj
IFITM3	1.07e-25	3.21225	1	0.217	2.54e-21
IFITM1	3.23e-21	3.07811	0.973	0.043	7.67e-17
CCL4L2	0.000535522	2.81876	0.324	0.043	1
TAOK1	6.54e-18	2.66296	0.946	0.065	1.55e-13
IFI27	1.02e-19	2.47274	0.865	0.543	2.43e-15
IFI30	5.38e-15	2.30566	0.865	0.087	1.28e-10
MT-ATP8	1.95e-15	2.18326	0.919	0.109	4.63e-11
MT-ND4L	8.36e-14	2.10949	0.838	0.261	1.98e-09
FOS	1.2e-09	2.08479	0.676	0.152	2.85e-05
IFITM2	4.61e-17	2.05971	0.973	0.239	1.09e-12
MX1	7.42e-12	1.99326	0.865	0.152	1.76e-07
TNFSF10	3.23e-10	1.96486	0.757	0.065	7.67e-06
NR4A3	6.88e-08	1.93537	0.568	0.043	0.00163342
MTRNR2L12	6.17e-11	1.86982	0.73	0.043	1.46e-06
ISG20	7.1e-11	1.82835	0.838	0.239	1.69e-06
TXN	2.78e-09	1.74108	0.973	0.696	6.6e-05
IFI44L	4.36e-10	1.72811	0.73	0.065	1.04e-05
IRF7	4.93e-12	1.68008	0.838	0.152	1.17e-07
NME2	6.4e-12	1.57903	0.838	0.109	1.52e-07
NAMPT	2.63e-11	1.57	0.838	0.109	6.24e-07
PLSCR1	1.34e-11	1.56166	0.892	0.217	3.18e-07
CD83	7.76e-09	1.54351	0.757	0.217	0.000184127
DUSP4	1.97e-09	1.52558	0.649	0.022	4.67e-05
LAG3	4.98e-11	1.51217	0.838	0.109	1.18e-06
ISG15	2.2e-10	1.5011	0.973	0.522	5.23e-06
DUSP1	2.76e-07	1.47851	0.73	0.174	0.00655597
JUNB	2.3e-06	1.47742	0.649	0.217	0.0545482
SYNGR2	4.88e-10	1.44032	0.919	0.587	1.16e-05
ETV6	2.33e-09	1.38575	0.784	0.13	5.53e-05
PIM3	1.05e-07	1.38335	0.676	0.152	0.00248829
MX2	1.94e-09	1.35689	0.784	0.109	4.62e-05
CDKN1A	0.00031134	1.35373	0.514	0.13	1
COX5A	7.22e-12	1.351	0.919	0.587	1.72e-07
CCL2	9.38e-08	1.34384	0.486	0	0.00222727
IFIT2	5.35e-08	1.32612	0.622	0.043	0.00127111
KLF6	4.72e-07	1.32111	0.838	0.413	0.0112137
BCL2A1	3.09e-09	1.28508	0.811	0.239	7.34e-05
SAT1	2.73e-11	1.28027	0.973	0.739	6.48e-07
ZFP36	1.41e-05	1.27681	0.703	0.261	0.33446
TIMP1	3.85e-05	1.24777	0.703	0.326	0.914428
IFIT3	2.28e-05	1.22978	0.514	0.087	0.541084
NAPSA	5.58e-10	1.22839	0.595	0	1.32e-05
ATP6V0C	3.21e-11	1.22583	0.649	0	7.62e-07
SERPINB1	6.87e-09	1.2002	0.973	0.587	0.000163118
IDO1	3.42e-06	1.19071	0.784	0.304	0.0812543
RSAD2	2.89e-07	1.18824	0.595	0.043	0.00685307
H3F3B	4.15e-11	1.1774	0.973	0.804	9.85e-07
SOCS1	8.29e-05	1.17609	0.459	0.087	1
IFIT1	1.78e-05	1.15878	0.432	0.043	0.422301
IFIH1	3.85e-06	1.12713	0.541	0.065	0.0913487
GADD45B	2.17e-05	1.12102	0.514	0.087	0.51421
SAMD9L	2.72e-08	1.11842	0.703	0.087	0.000646296
ELF1	3.84e-05	1.11197	0.649	0.174	0.912818
LYN	4.69e-06	1.08416	0.622	0.174	0.111383
SAMD9	8.2e-07	1.0732	0.568	0.043	0.0194568
OAS3	1.92e-08	1.06368	0.649	0.043	0.000455555
TSPAN13	3.28e-09	1.0607	0.514	0.043	7.78e-05
HERC5	5.09e-06	1.0604	0.514	0.043	0.12077
LAP3	1.09e-06	1.05957	0.811	0.283	0.0258528
IER2	6.59e-05	1.05804	0.649	0.196	1
MAP3K8	0.000111259	1.05249	0.432	0.065	1
ALDOA	1.67e-07	1.04619	0.73	0.152	0.00395778
CLEC2B	4.73e-05	1.04278	0.514	0.109	1
WARS	1.25e-05	1.0425	0.811	0.326	0.296973
CST7	5.84e-05	1.03583	0.919	0.652	1
SNX6	4.58e-06	1.03463	0.622	0.109	0.108715
PPA1	1.83e-07	1.03111	0.946	0.587	0.00433869
ARL4C	4.74e-08	1.02737	0.811	0.174	0.00112624
BIRC3	0.000129039	1.02446	0.622	0.152	1
REL	4.82e-05	1.02083	0.595	0.13	1
IFI44	1.88e-06	1.01514	0.541	0.043	0.0446863
S100B	0.000808198	1.00436	0.784	0.413	1
CXCL10	1.76e-08	1.00333	0.622	0.043	0.000418181
PHLDA2	1.81e-05	1.00082	0.486	0.043	0.429292
C15orf48	1.92e-05	0.999076	0.811	0.304	0.454721
LCP1	0.000118561	0.993707	0.73	0.304	1
LMNB1	9.42e-07	0.985176	0.486	0.065	0.0223632
SAP18	1.13e-05	0.977385	0.838	0.413	0.267583
SLC31A2	2.94e-05	0.971525	0.541	0.087	0.697606
UCP2	3.74e-05	0.968642	0.73	0.37	0.888452
OAS1	7.95e-06	0.966951	0.514	0.043	0.188756
LY6E	4.66e-07	0.964768	0.811	0.63	0.0110682
PPP1R15A	2.69e-05	0.960975	0.595	0.109	0.63936
PPM1K	1.18e-08	0.960952	0.757	0.109	0.000280224
LAMP3	7.28e-06	0.957649	0.459	0.087	0.172848
USP18	1.34e-06	0.955994	0.514	0.022	0.0317468
NINJ1	3.51e-05	0.954491	0.405	0.043	0.834514
EPSTI1	4.6e-06	0.95442	0.811	0.283	0.109199
G3BP2	5.5e-06	0.949602	0.676	0.152	0.13052
AREG	0.00117734	0.939953	0.243	0	1
UBE2L6	1.38e-05	0.936111	0.676	0.152	0.328598
NAPA	4.19e-06	0.935532	0.649	0.13	0.0994402
SMCHD1	0.000137957	0.930276	0.541	0.152	1
SGK1	0.00144545	0.923793	0.486	0.13	1
MYH9	3.32e-05	0.907766	0.622	0.152	0.788213
PTPN2	3.51e-05	0.905132	0.676	0.261	0.832343
OAS2	2.02e-09	0.904628	0.622	0.065	4.8e-05
PARP14	0.00372743	0.902479	0.541	0.196	1
CD69	1.88e-05	0.898295	0.459	0.043	0.445693
IFI6	0.000641593	0.895512	0.595	0.261	1
MT-ND6	0.000649333	0.888656	0.514	0.109	1
TNFSF13B	0.000272939	0.888157	0.622	0.196	1
KAT2B	3.17e-06	0.886929	0.486	0.022	0.0753379
CLEC2D	0.00129909	0.886093	0.297	0.043	1
GTF2B	4.78e-05	0.884621	0.514	0.065	1
MYL12A	1.26e-07	0.884401	1	0.739	0.00298063
BAZ1A	2.73e-06	0.884134	0.757	0.217	0.0648537
CCL3L1	0.187773	0.883324	0.135	0.065	1
PSMA6	3.13e-06	0.882901	0.622	0.087	0.0744048
OASL	1.19e-06	0.882806	0.595	0.065	0.0282489
KLF4	4.02e-06	0.881749	0.568	0.152	0.0953373
NFKBIZ	9.55e-07	0.875929	0.432	0	0.0226738
NFE2L2	0.000174685	0.873339	0.514	0.109	1
TUBA1A	0.0010347	0.866676	0.784	0.391	1
ATP6V1G1	1.15e-05	0.858825	0.757	0.391	0.272703
ATP6V0A2	3.58e-05	0.858156	0.486	0.087	0.8503
MT-ND5	0.000811329	0.852929	0.784	0.391	1
CXCL9	0.00169646	0.852409	0.486	0.109	1
CD40	0.000137873	0.848893	0.703	0.239	1
SLAMF7	1.77e-06	0.844961	0.73	0.196	0.0419189
MT2A	0.0134022	0.843534	0.486	0.217	1
GRINA	0.000157266	0.842982	0.649	0.217	1
VIM	1.96e-07	0.839616	1	0.935	0.00466408
MICAL1	3.35e-05	0.837496	0.432	0.022	0.794663
SAMHD1	1.25e-07	0.832924	0.838	0.391	0.0029651
JUN	0.00333062	0.8318	0.459	0.109	1
PDE4B	8.48e-06	0.830788	0.378	0	0.201233
MT-CO2	5.99e-06	0.830369	1	1	0.14224
MCL1	0.000184294	0.829835	0.784	0.391	1
SLC38A2	2.37e-05	0.828057	0.459	0.043	0.56173
MIER1	0.000196428	0.828014	0.459	0.065	1
ST8SIA4	7.8e-05	0.826103	0.459	0.043	1
ATF3	0.000309531	0.826072	0.378	0.022	1
EIF2AK2	2.61e-05	0.823036	0.595	0.109	0.618676
PARP9	8.52e-06	0.822202	0.568	0.087	0.202333
DDX60L	2.89e-06	0.817461	0.405	0	0.068655
RAB31	0.000292292	0.817408	0.757	0.326	1
HIST1H2AC	4.83e-05	0.815395	0.432	0.022	1
CFLAR	0.000286221	0.812241	0.622	0.326	1
CREBRF	0.000131831	0.807571	0.459	0.065	1
FAM177A1	0.000134907	0.807023	0.649	0.174	1
TNFAIP3	0.00445382	0.806488	0.297	0.022	1
SRGN	1.11e-05	0.800041	0.892	0.717	0.263445
ZFP36L1	0.000246533	0.799995	0.649	0.261	1
CLIC1	9.54e-07	0.793594	0.973	0.761	0.022658
ZYX	0.000564554	0.792813	0.649	0.217	1
RGS1	0.000386127	0.792356	0.378	0.022	1
ROCK1	0.0011714	0.791289	0.622	0.217	1
PTGER4	3.04e-05	0.784582	0.459	0.065	0.720576
IFI16	0.000391959	0.784125	0.865	0.522	1
CREM	2e-06	0.783837	0.459	0.065	0.0474357
DUSP5	2.21e-05	0.781653	0.432	0.043	0.52402
ACTB	6.4e-05	0.773407	1	1	1
RNASEK	0.000551591	0.770705	0.405	0.043	1
PNOC	0.00117734	0.769999	0.243	0	1
CMPK2	0.0026797	0.766035	0.297	0.022	1
GNG5	3.65e-07	0.764454	0.946	0.696	0.00866574
HIF1A	0.000290862	0.761391	0.541	0.109	1
CD38	0.000248673	0.758502	0.486	0.087	1
S100A8	0.0171446	0.756136	0.459	0.174	1
BAG1	0.000241975	0.754166	0.568	0.13	1
NT5C3A	3.86e-07	0.753922	0.568	0.087	0.00915344
STAT6	4.59e-05	0.752927	0.514	0.065	1
CHD2	5.31e-06	0.752074	0.486	0.022	0.126099
HSPA1A	0.0915167	0.751316	0.135	0.13	1
APOL6	0.00560027	0.750977	0.27	0.087	1
PCBP1	0.000233501	0.75079	0.838	0.457	1
ARL6IP5	0.00101697	0.745738	0.757	0.348	1
GAPDH	3.61e-06	0.744708	0.946	0.826	0.085725
HMGN4	0.000127081	0.739977	0.405	0.022	1
STX12	3.84e-07	0.737967	0.622	0.087	0.00911406
ANPEP	0.00013061	0.737391	0.459	0.109	1
NECTIN2	8.48e-06	0.735247	0.378	0	0.201233
CISD2	4.66e-05	0.732721	0.568	0.109	1
CD80	0.0108933	0.724614	0.378	0.087	1
MGAT1	0.000306437	0.724406	0.514	0.13	1
HNRNPA2B1	0.00197517	0.716528	0.73	0.413	1
NMI	0.00517607	0.715962	0.514	0.196	1
PDE4DIP	1.16e-05	0.715881	0.73	0.239	0.27553
NR4A1	0.0017799	0.714596	0.324	0.043	1
VRK2	9.53e-08	0.713498	0.459	0.043	0.00226224
EXOC6	0.000464136	0.712463	0.27	0	1
IL1RN	0.000178055	0.71133	0.297	0	1
DYNLT1	0.0108197	0.710761	0.514	0.196	1
GABARAP	2.02e-05	0.709668	0.973	0.717	0.479937
C8orf59	6.71e-06	0.708422	0.757	0.217	0.159198
ITGA4	0.00102851	0.707747	0.459	0.087	1
CD74	1.37e-12	0.704614	1	1	3.26e-08
KRAS	0.000299268	0.702635	0.432	0.065	1
AFF4	8.46e-05	0.698898	0.459	0.043	1
GAS6	9.22e-05	0.698764	0.486	0.065	1
GNB2	0.00161494	0.698525	0.784	0.391	1
RHOA	0.000332388	0.698491	0.811	0.587	1
ASAH1	0.0457514	0.696447	0.351	0.13	1
MTHFD2	0.000311163	0.695653	0.514	0.109	1
NFKBIA	0.0164374	0.695591	0.676	0.391	1
TCF4	0.00124085	0.694717	0.324	0.022	1
TWF2	0.000913259	0.694662	0.676	0.283	1
XRN1	0.000481599	0.694218	0.378	0.065	1
DENND1B	0.00144703	0.692033	0.703	0.283	1
HMOX1	0.0070368	0.690363	0.432	0.109	1
BCL2L14	1.22e-05	0.688411	0.459	0.109	0.290065
PRR13	3.09e-05	0.688247	0.838	0.326	0.734422
BRD2	9.44e-05	0.687336	0.568	0.109	1
CST3	0.00224913	0.686517	1	1	1
PFKFB3	0.000464136	0.685988	0.27	0	1
TMOD3	0.00179041	0.682994	0.514	0.13	1
PPP1R12A	0.000763335	0.681322	0.432	0.087	1
UBE2D2	0.00195022	0.681244	0.568	0.261	1
BID	0.000529148	0.679638	0.649	0.239	1
DBNL	6.84e-05	0.679452	0.595	0.196	1
GSTP1	4.53e-06	0.675879	1	0.696	0.107577
C1orf43	0.00167873	0.674667	0.432	0.087	1
RRAGC	8.54e-05	0.674587	0.459	0.043	1
STAT2	7.81e-05	0.670524	0.595	0.13	1
STAT1	0.0084054	0.663719	0.622	0.304	1
XAF1	4.63e-05	0.660151	0.514	0.065	1
CSRNP1	6.64e-05	0.659939	0.324	0	1
DNAJB1	0.0628245	0.656174	0.243	0.087	1
C1QC	0.0100677	0.65613	0.378	0.174	1
ARHGEF3	0.00290701	0.656091	0.216	0	1
HES4	0.00698621	0.654953	0.189	0	1
ESYT2	0.016331	0.653788	0.162	0	1
ACTR3	0.000216872	0.653445	0.919	0.543	1
DDIT4	0.0283847	0.650402	0.189	0.022	1
SIPA1L1	0.000716465	0.649397	0.351	0.022	1
HLA-F	0.000113789	0.646563	0.703	0.261	1
TRIB1	2.89e-06	0.645521	0.405	0	0.068655
APOBR	0.000938132	0.645216	0.351	0.022	1
WDFY4	0.00432837	0.644698	0.784	0.5	1
SMG1	0.00451375	0.641622	0.486	0.13	1
DCXR	1.17e-05	0.640876	0.595	0.13	0.277151
CYTIP	2.3e-06	0.637217	0.676	0.196	0.0546259
WDFY1	0.000638418	0.63716	0.351	0.022	1
FOXN3	0.0132032	0.635156	0.243	0.043	1
DPH3	0.00026701	0.630513	0.378	0.043	1
UNC119	0.00468452	0.629688	0.459	0.13	1
TAP1	0.0123646	0.629547	0.757	0.543	1
PHF11	0.00158958	0.629439	0.541	0.174	1
MAFF	2.89e-06	0.629032	0.405	0	0.068655
MALT1	0.000288899	0.628958	0.378	0.022	1
SLFN5	0.00102586	0.627606	0.459	0.087	1
DNAJB6	0.00178219	0.627345	0.405	0.065	1
TIPARP	0.000472088	0.623068	0.405	0.043	1
BHLHE40	0.00598837	0.623022	0.405	0.087	1
PI4K2B	6.64e-05	0.622763	0.324	0	1
HSH2D	0.00495933	0.621459	0.486	0.152	1
NRBF2	0.00122932	0.620309	0.459	0.087	1
TRIM22	9.56e-05	0.620219	0.676	0.196	1
LENG8	0.0238393	0.619974	0.324	0.087	1
RAB8B	0.00089133	0.617557	0.514	0.152	1
NR4A2	6.64e-05	0.617116	0.324	0	1
HERPUD1	0.0593652	0.616607	0.459	0.348	1
TPI1	0.00109171	0.616291	0.757	0.457	1
TMEM50A	0.000839628	0.611914	0.757	0.348	1
FOSB	0.00444399	0.611802	0.297	0.022	1
ASAP1	0.00183347	0.611748	0.622	0.261	1
IQGAP2	5.69e-05	0.611034	0.541	0.087	1
GOLGB1	0.0160521	0.610683	0.297	0.043	1
NOTCH2	0.000304014	0.608273	0.459	0.065	1
MCUB	0.000178055	0.606589	0.297	0	1
PNRC1	0.00709361	0.606434	0.541	0.326	1
MYD88	0.00161932	0.606381	0.595	0.196	1
TSC22D3	0.000334502	0.606131	0.595	0.261	1
SPI1	0.00299787	0.605533	0.865	0.609	1
BCKDK	6.64e-05	0.604952	0.324	0	1
CCL4	0.0992928	0.604813	0.297	0.087	1
ATG3	0.0136687	0.60445	0.676	0.348	1
CXCL16	0.00239915	0.600078	0.811	0.413	1
GNA13	5.88e-05	0.599293	0.486	0.065	1
HLA-E	0.000982182	0.598291	0.919	0.587	1
ATP1A1	0.0115065	0.596355	0.541	0.196	1
KDM6B	0.0012035	0.595809	0.324	0.043	1
HSPD1	0.000527189	0.593305	0.486	0.109	1
TNF	0.0112675	0.590502	0.27	0.022	1
EDEM1	0.000950217	0.588958	0.595	0.174	1
HLA-C	2.85e-05	0.588672	0.919	0.935	0.676999
UBE2D3	0.00133156	0.584963	0.838	0.435	1
TRMT1	0.00205833	0.582835	0.324	0.022	1
CCL8	0.0370795	0.582176	0.135	0	1
REEP5	0.0281905	0.582089	0.595	0.304	1
LASP1	0.000349204	0.581535	0.432	0.065	1
CAPRIN1	0.000310664	0.579954	0.378	0.022	1
GPR137B	0.0174643	0.579896	0.595	0.283	1
MXD1	0.0016903	0.578117	0.324	0.022	1
HIST2H2AA4	0.00117734	0.577788	0.243	0	1
MT-CO1	0.00105849	0.576881	0.973	1	1
SP140	4.91e-05	0.575887	0.568	0.109	1
ZMIZ1	0.00568182	0.575488	0.297	0.065	1
PLEK	0.0107051	0.57455	0.811	0.522	1
CD2AP	0.000464136	0.572961	0.27	0	1
RHEB	0.00404389	0.572928	0.486	0.13	1
SNAPIN	0.000629343	0.57283	0.351	0.043	1
FAM135A	7.83e-06	0.572563	0.432	0.043	0.18589
CTNNA1	0.0127714	0.572157	0.378	0.109	1
HSP90AA1	0.00137447	0.571793	0.757	0.457	1
ABRACL	0.00159006	0.571346	0.649	0.304	1
ATP6V0D1	0.00560129	0.570531	0.541	0.174	1
PDIA3	0.0163651	0.569883	0.514	0.196	1
VPS13C	0.00430116	0.569578	0.514	0.152	1
FAM96A	0.000880163	0.568087	0.622	0.196	1
CCNT2	0.00687966	0.567844	0.27	0.022	1
SMAP1	0.00154642	0.566445	0.405	0.065	1
KCTD14	0.000464136	0.565964	0.27	0	1
SARAF	0.0146939	0.565159	0.757	0.435	1
RAB11FIP1	0.0027861	0.564248	0.676	0.283	1
SAT2	0.000656333	0.563934	0.649	0.239	1
ERBIN	0.000151032	0.562066	0.351	0.043	1
AL133415.1	0.00117734	0.562021	0.243	0	1
DAZAP2	0.00380549	0.559555	0.622	0.239	1
YWHAQ	3.59e-05	0.559491	0.514	0.109	0.851734
TFG	0.00573442	0.559387	0.297	0.022	1
NUCB1	0.00803777	0.559318	0.514	0.174	1
AKIRIN2	0.00138493	0.558939	0.486	0.109	1
AAED1	0.0502566	0.55741	0.378	0.13	1
RAB10	0.00437453	0.556824	0.649	0.37	1
LGMN	0.00198239	0.555906	0.459	0.109	1
MCOLN2	0.00112567	0.554483	0.541	0.152	1
ATF5	0.0244224	0.5525	0.405	0.152	1
SQSTM1	0.109432	0.552346	0.541	0.348	1
ETV3	0.00731563	0.551114	0.27	0.022	1
KIAA0040	0.030144	0.550324	0.351	0.087	1
ITGAE	0.128816	0.5502	0.216	0.065	1
SH2B3	0.0575516	0.549626	0.378	0.13	1
INSIG1	0.00678677	0.549465	0.378	0.152	1
VMO1	0.0733479	0.549308	0.649	0.413	1
IRF1	0.0017927	0.549285	0.568	0.174	1
SNAP23	0.01223	0.549188	0.486	0.174	1
ENPP2	0.0374125	0.548899	0.216	0.022	1
JPT1	0.0120817	0.548306	0.676	0.326	1
UBE2E3	0.00546181	0.546899	0.297	0.022	1
SIGLEC10	0.0349794	0.54451	0.378	0.109	1
SEC61B	0.00184172	0.544231	0.73	0.37	1
DDX5	0.0104597	0.543793	0.865	0.565	1
MAN2B1	8.29e-05	0.542693	0.405	0.022	1
HNRNPH3	0.0175139	0.540567	0.324	0.065	1
CLIC4	1.52e-08	0.540171	0.405	0.043	0.000360616
JAK3	0.127102	0.540118	0.189	0.022	1
DUSP2	0.00598099	0.538936	0.351	0.065	1
PAPOLA	0.00249306	0.537707	0.595	0.196	1
POMP	0.00115539	0.536406	0.919	0.587	1
GBP1	0.118381	0.53598	0.189	0.022	1
KLHL6	0.000479963	0.535843	0.351	0.022	1
CRYBG1	0.000349674	0.533427	0.432	0.065	1
RHOG	0.0109552	0.533239	0.703	0.348	1
MYOF	0.00631279	0.532516	0.405	0.087	1
SLC25A28	0.0677165	0.532458	0.189	0.022	1
DNAJA1	0.00682755	0.53052	0.649	0.304	1
GMPR	0.000180823	0.530074	0.405	0.022	1
RUBCN	0.0719101	0.529982	0.189	0.022	1
CSF2RB	0.00316088	0.527127	0.378	0.087	1
SLC1A5	0.0045447	0.525872	0.324	0.043	1
RELB	0.000225411	0.525236	0.432	0.065	1
PPP1R2	0.00480431	0.525014	0.514	0.152	1
CYBC1	0.00979861	0.524976	0.324	0.065	1
GPD2	0.016331	0.522775	0.162	0	1
CTSL	0.0413584	0.520586	0.405	0.217	1
MNDA	0.000541833	0.520511	0.892	0.565	1
SRP19	0.000417417	0.518464	0.649	0.217	1
FLOT1	0.00390901	0.518442	0.541	0.174	1
WDR1	0.000626038	0.518376	0.676	0.239	1
G3BP1	0.0307318	0.516583	0.324	0.087	1
PSMA3	0.011428	0.516317	0.486	0.152	1
MAML2	0.00208668	0.516238	0.324	0.022	1
SLC25A4	0.161724	0.515375	0.162	0.022	1
PELI1	0.000556095	0.513989	0.351	0.065	1
BLOC1S4	0.0200861	0.512257	0.243	0.022	1
EMILIN2	0.00290701	0.512063	0.216	0	1
CALR	0.0399262	0.511997	0.514	0.239	1
RSF1	0.120104	0.511385	0.216	0.087	1
COX17	3.23e-05	0.5112	0.919	0.457	0.767244
ISCA2	0.0481629	0.511185	0.216	0.043	1
UGCG	0.00222103	0.510549	0.405	0.065	1
SRP9	0.000254244	0.510152	0.405	0.065	1
MRPS24	6.64e-05	0.509837	0.324	0	1
SUB1	0.00989425	0.509648	0.946	0.761	1
LDLRAD4	0.0115243	0.509093	0.432	0.13	1
CDC73	0.00764916	0.509015	0.324	0.043	1
ADAM8	0.0173304	0.506653	0.351	0.087	1
SSB	0.0229737	0.505469	0.73	0.5	1
PPIB	0.0300004	0.50493	0.622	0.304	1
PSMG2	2.73e-06	0.504588	0.486	0.065	0.0647871
CNTRL	0.0701684	0.502245	0.243	0.065	1
PRRC2C	0.0192999	0.500441	0.541	0.326	1
YPEL5	0.0164426	0.499714	0.514	0.196	1
SHISA5	0.00819211	0.499658	0.432	0.109	1
SLC7A11	0.00560829	0.499648	0.297	0.022	1
ARF6	0.0314163	0.499593	0.784	0.565	1
PARP12	0.000398823	0.497897	0.405	0.043	1
YTHDC2	0.0370795	0.497326	0.135	0	1
CERS6	0.0656798	0.496528	0.243	0.065	1
AKAP13	0.00689246	0.496211	0.459	0.174	1
B3GNTL1	0.0102007	0.495991	0.27	0.022	1
NSMCE1	0.00661289	0.495428	0.324	0.065	1
PSMC6	0.0601036	0.494691	0.378	0.152	1
PSMD6	0.0197344	0.494338	0.324	0.087	1
GCA	0.0110397	0.492855	0.703	0.348	1
GPR65	0.00252365	0.492191	0.378	0.065	1
SDHD	0.0819629	0.491521	0.324	0.109	1
PYURF	0.0135655	0.491147	0.378	0.109	1
HESX1	0.000464136	0.490008	0.27	0	1
PTK2	0.00035589	0.489578	0.27	0.043	1
C19orf66	1.56e-05	0.489442	0.568	0.152	0.369325
MOSPD2	0.113076	0.489226	0.189	0.022	1
GADD45A	0.0370795	0.488971	0.135	0	1
KDM2A	0.000947439	0.488863	0.351	0.087	1
RALA	0.0112796	0.48828	0.297	0.065	1
KIF16B	0.00638728	0.487721	0.405	0.087	1
ARF5	0.0329565	0.48715	0.622	0.304	1
VPS26C	0.000178055	0.486803	0.297	0	1
PSMD7	6.81e-05	0.486581	0.459	0.087	1
GCH1	0.000464136	0.486109	0.27	0	1
GK	0.000290918	0.485344	0.378	0.022	1
CHMP1B	0.0166478	0.484777	0.324	0.065	1
PMM1	0.00832374	0.48391	0.405	0.109	1
SERP1	0.00783763	0.483589	0.757	0.391	1
DIMT1	0.00766695	0.48307	0.27	0.043	1
NSA2	0.000241166	0.481403	0.568	0.174	1
CUL4A	0.0214632	0.481134	0.243	0.022	1
RBBP6	0.0141013	0.480593	0.378	0.109	1
MTCH2	0.000194359	0.480425	0.405	0.043	1
ATP6V0E1	0.0281233	0.480224	0.838	0.63	1
GNPTAB	0.0635824	0.478149	0.189	0.043	1
CYP2S1	0.000384384	0.478123	0.405	0.043	1
NUDT21	0.0215147	0.477985	0.243	0.022	1
EIF4G2	3.31e-05	0.477681	0.622	0.326	0.78614
CEBPD	0.00828161	0.477508	0.351	0.065	1
OXSR1	0.0252466	0.477372	0.351	0.087	1
SPATS2L	0.0140433	0.475888	0.676	0.326	1
SH3BP1	0.021841	0.475871	0.297	0.109	1
TXNL1	0.0406406	0.475701	0.541	0.239	1
MORC3	0.0147259	0.475435	0.27	0.043	1
ATP1B3	0.124497	0.475432	0.405	0.196	1
SERPINB9	0.0583471	0.475273	0.811	0.565	1
RASSF2	0.00207126	0.47513	0.432	0.13	1
MTRNR2L8	0.000464136	0.475035	0.27	0	1
EHD4	0.0205859	0.471449	0.432	0.152	1
TRIM38	0.0039053	0.470411	0.378	0.065	1
SEC14L1	0.0460217	0.470106	0.297	0.065	1
ZNF638	0.00698621	0.470091	0.189	0	1
HLA-DQB1	0.00102677	0.469986	0.973	1	1
TPM3	0.0492411	0.468679	0.838	0.652	1
XRN2	0.0351613	0.468147	0.378	0.109	1
GTPBP1	0.125992	0.468096	0.216	0.043	1
GRIPAP1	0.00761038	0.467908	0.324	0.043	1
GNB1	0.0683038	0.467743	0.459	0.196	1
PPP4R3A	0.00778914	0.465847	0.324	0.043	1
SF3B1	0.0128446	0.46564	0.486	0.174	1
PLCG2	0.00481669	0.465332	0.297	0.022	1
HSDL2	0.00079123	0.464568	0.459	0.087	1
AIF1	0.00850731	0.464361	0.892	0.696	1
APIP	0.00117734	0.462879	0.243	0	1
NET1	0.00158015	0.462472	0.541	0.217	1
GMIP	0.000109452	0.460736	0.405	0.065	1
RTCA	0.000178055	0.460463	0.297	0	1
LIMD2	0.00368328	0.460041	0.703	0.326	1
GLIPR2	0.00922566	0.45955	0.568	0.217	1
PHF3	0.0655965	0.459353	0.27	0.065	1
BPTF	0.0192856	0.458796	0.324	0.065	1
TGS1	0.000781621	0.458703	0.324	0.022	1
HPS5	9.93e-05	0.457791	0.432	0.13	1
CLIC2	0.0208782	0.457573	0.432	0.13	1
IRF2	0.209269	0.456362	0.378	0.239	1
TRPS1	0.00117734	0.456282	0.243	0	1
NLRC5	0.0224411	0.456039	0.27	0.043	1
U2SURP	0.0107404	0.454659	0.405	0.174	1
DDX58	0.00290701	0.452243	0.216	0	1
IMMT	0.0218918	0.451701	0.243	0.022	1
MAT2B	0.0238755	0.451449	0.486	0.174	1
RIPK2	0.0126497	0.451028	0.27	0.022	1
PICALM	0.0136305	0.450952	0.595	0.283	1
ITPKB	0.0370795	0.45067	0.135	0	1
DAZAP1	0.0228311	0.450406	0.297	0.065	1
YWHAB	0.00897123	0.450211	0.811	0.457	1
LLPH	0.0280777	0.450074	0.189	0.065	1
CCDC126	0.0318218	0.448424	0.27	0.043	1
PRDX6	0.0038084	0.448273	0.459	0.174	1
ILK	0.074225	0.448248	0.27	0.065	1
BAZ2B	0.015108	0.448217	0.162	0.043	1
DDX23	0.480953	0.446927	0.108	0.022	1
PIKFYVE	0.00420016	0.446432	0.297	0.022	1
MT-CYB	0.0269892	0.446416	0.946	0.891	1
MAP1LC3B	0.0390984	0.446111	0.541	0.261	1
GPR157	0.068079	0.446032	0.27	0.087	1
ACIN1	0.0184186	0.44596	0.27	0.043	1
FBXO6	0.00102157	0.445798	0.405	0.087	1
COTL1	0.00169232	0.445178	0.811	0.804	1
CMTM6	0.00514609	0.444666	0.73	0.348	1
CNN2	0.021265	0.443662	0.703	0.37	1
NSD3	0.00830527	0.443631	0.351	0.065	1
SIPA1L3	0.00698621	0.44349	0.189	0	1
ATP6AP1	0.0183429	0.443346	0.405	0.174	1
NFE2L1	0.00822755	0.443215	0.27	0.022	1
PRKAR1A	0.0792085	0.442703	0.541	0.261	1
AHR	0.0102806	0.442645	0.27	0.065	1
MYL12B	0.000363433	0.442435	0.919	0.543	1
CARM1	0.016331	0.442387	0.162	0	1
TYMP	0.0793547	0.442007	0.838	0.696	1
PPP4C	0.000632484	0.441647	0.486	0.13	1
C17orf49	0.0912058	0.441576	0.27	0.065	1
SEPHS2	0.0164043	0.441079	0.324	0.065	1
ZNF267	0.00489316	0.439921	0.324	0.043	1
TLN1	0.0153297	0.439874	0.459	0.261	1
SRSF10	0.0107075	0.439189	0.324	0.174	1
NUTF2	0.0444542	0.438175	0.297	0.065	1
EFR3A	0.0723054	0.437977	0.297	0.087	1
ADGRE5	0.0904673	0.437587	0.297	0.087	1
SH3GLB1	0.00116016	0.437171	0.595	0.196	1
RHOB	0.000316037	0.436971	0.27	0.043	1
HNRNPU	0.000948785	0.436862	0.541	0.261	1
IL4I1	0.0796434	0.436679	0.243	0.065	1
CD55	0.00969931	0.436536	0.541	0.196	1
PPID	0.000464136	0.436402	0.27	0	1
HLA-DQA1	0.015523	0.436185	1	0.913	1
XPNPEP1	0.00117734	0.434519	0.243	0	1
HLA-DPA1	0.000106641	0.434337	1	1	1
ACTG1	0.00229354	0.43357	0.973	0.978	1
LMBR1L	0.0117154	0.432705	0.27	0.022	1
CCND3	0.0236738	0.432644	0.351	0.13	1
GPAT4	0.0355688	0.432485	0.27	0.043	1
HLA-DOA	0.0091897	0.431978	0.432	0.174	1
C15orf40	0.0378511	0.431595	0.216	0.043	1
SF3B6	0.00597366	0.431494	0.514	0.261	1
SOD2	0.00157981	0.431316	0.405	0.087	1
CANX	0.00667804	0.431244	0.405	0.174	1
PTGES3	0.0154942	0.42955	0.595	0.261	1
DNAJC2	0.0761009	0.428895	0.27	0.065	1
GNB4	0.114792	0.42863	0.514	0.261	1
TMBIM6	0.00315379	0.428611	0.649	0.304	1
ZMIZ2	0.0304926	0.428262	0.351	0.087	1
CYYR1	0.00290701	0.428093	0.216	0	1
ATP5F1C	0.0438884	0.427967	0.622	0.348	1
ANGEL2	0.0149934	0.427783	0.189	0.043	1
LZIC	0.206448	0.426904	0.189	0.043	1
PPP2CA	0.00174612	0.426233	0.351	0.087	1
PPM1A	0.0860517	0.426039	0.189	0.022	1
FDFT1	0.0356223	0.426022	0.432	0.152	1
ANXA4	0.00207452	0.425871	0.324	0.043	1
VAMP5	0.0185065	0.424679	0.541	0.239	1
EP300	0.00231032	0.424659	0.351	0.087	1
CLDND1	0.201461	0.424485	0.162	0.065	1
DDX3X	0.00315411	0.424255	0.486	0.13	1
FNIP2	0.0123456	0.424133	0.541	0.239	1
SOCS3	6.39e-05	0.424095	0.297	0.043	1
RUFY1	0.163883	0.424073	0.27	0.087	1
MIEN1	5.08e-07	0.423779	0.297	0.043	0.0120567
PSMB9	0.0137374	0.42346	0.919	0.652	1
LSM2	0.00217311	0.423041	0.514	0.152	1
BTLA	0.018505	0.422742	0.459	0.152	1
ARHGEF1	0.0653608	0.422593	0.243	0.043	1
LSP1	0.0427357	0.422337	0.919	0.804	1
ETFA	0.000520919	0.421901	0.459	0.087	1
IFI35	2.17e-05	0.421697	0.459	0.152	0.515204
EMD	0.00037678	0.421667	0.378	0.022	1
NRAS	0.0453401	0.421503	0.216	0.022	1
ATR	0.000312796	0.420557	0.324	0.043	1
TEX30	0.259062	0.420357	0.135	0.022	1
HNRNPUL1	0.0074811	0.420189	0.378	0.087	1
CCNL1	0.00496515	0.419027	0.622	0.326	1
PHYKPL	0.000912463	0.419011	0.405	0.065	1
MAD2L2	0.00340946	0.418701	0.324	0.022	1
UBE2L3	0.126147	0.418343	0.459	0.217	1
HMGN3	0.00132661	0.417588	0.541	0.261	1
TGM2	0.175417	0.417485	0.162	0.065	1
FBXW5	0.000288736	0.417443	0.541	0.13	1
USP8	0.0142939	0.417262	0.27	0.022	1
MELTF	0.00290701	0.416818	0.216	0	1
TRAFD1	0.000464136	0.416001	0.27	0	1
OTUB1	0.000122089	0.415961	0.514	0.109	1
CYB5R4	0.0545043	0.415406	0.243	0.043	1
EEFSEC	0.000464136	0.41477	0.27	0	1
ELMO1	0.20349	0.414441	0.216	0.065	1
PTPN1	0.00386452	0.41381	0.405	0.109	1
RHOC	0.0246796	0.413766	0.514	0.217	1
IL21R	0.0460117	0.41363	0.216	0.022	1
WASL	0.016331	0.412734	0.162	0	1
MAP3K2	0.000109469	0.412644	0.297	0.065	1
H2AFY	0.00242672	0.412618	0.676	0.326	1
SNX22	0.00330027	0.412437	0.486	0.152	1
RNF213	0.168195	0.41142	0.324	0.13	1
FLT3	0.0972942	0.411128	0.297	0.087	1
LGALS9	0.0287872	0.41095	0.649	0.326	1
PLAC8	0.0370795	0.410889	0.135	0	1
ATL3	0.0713628	0.410707	0.27	0.065	1
PPP2R1A	0.120522	0.410382	0.405	0.174	1
TUT4	0.237413	0.410027	0.108	0.043	1
SYNRG	0.0688424	0.409568	0.243	0.043	1
RAB29	0.13774	0.408498	0.378	0.152	1
BIK	3.12e-05	0.408288	0.324	0.043	0.74065
KTN1	0.0514551	0.408151	0.703	0.413	1
CRTC2	0.000178055	0.407347	0.297	0	1
TARS	0.00958867	0.40733	0.514	0.174	1
SSSCA1	0.217248	0.407289	0.135	0.022	1
IRAK2	0.00360651	0.407068	0.297	0.022	1
ARL5A	0.289252	0.406575	0.27	0.109	1
TBC1D8	0.0370795	0.406467	0.135	0	1
PSMB10	0.000207251	0.406393	0.432	0.087	1
SPCS3	0.0135556	0.406207	0.541	0.217	1
NXT1	0.0710624	0.405091	0.189	0.022	1
MAPK1IP1L	0.0100851	0.40491	0.378	0.087	1
BZW1	0.004341	0.404657	0.459	0.196	1
DDA1	0.000178055	0.404245	0.297	0	1
MRPL14	0.000613495	0.404181	0.297	0.043	1
PTPRA	0.00117734	0.403833	0.243	0	1
PCNP	0.000197394	0.403607	0.432	0.087	1
CDK9	0.00290701	0.403349	0.216	0	1
ANXA11	0.0752262	0.403287	0.486	0.217	1
2001-09-01	0.142678	0.402209	0.189	0.022	1
SELL	0.100581	0.402149	0.135	0.087	1
TOMM5	6.99e-05	0.40179	0.378	0.087	1
BST2	0.0458161	0.401465	0.622	0.391	1
SLC7A5	0.0135837	0.401436	0.27	0.022	1
C3orf38	0.0300854	0.400988	0.27	0.043	1
CCNH	0.00338256	0.400768	0.297	0.022	1
TINF2	0.0158753	0.400588	0.324	0.065	1
UBC	0.0231318	0.400583	0.784	0.717	1
TBC1D4	0.025498	0.399861	0.189	0.043	1
SLPI	0.0370795	0.399622	0.135	0	1
ATP5PB	0.0885228	0.399286	0.514	0.261	1
ZBTB38	0.0697816	0.399254	0.216	0.022	1
RUFY3	0.0135025	0.399018	0.297	0.043	1
KDM7A	0.0137797	0.398995	0.297	0.043	1
MAPRE2	0.153348	0.398889	0.162	0.022	1
MTMR10	0.0310567	0.398802	0.216	0.043	1
LAMTOR3	0.0823619	0.39836	0.27	0.065	1
PTPRC	0.0120011	0.397726	0.811	0.565	1
UBE4A	0.016331	0.397707	0.162	0	1
JOSD2	0.00322977	0.397395	0.27	0.065	1
SLC25A39	0.000117606	0.39729	0.378	0.065	1
ARHGAP9	0.00117734	0.396937	0.243	0	1
WIPF1	0.00232792	0.396439	0.514	0.196	1
CALCRL	0.0980738	0.396285	0.27	0.087	1
DDAH2	0.00179525	0.396198	0.541	0.174	1
SERGEF	0.0815427	0.396037	0.108	0	1
DHX58	0.0492122	0.395248	0.216	0.022	1
PNRC2	0.0379597	0.395088	0.351	0.109	1
TMBIM1	0.0989167	0.394899	0.243	0.065	1
MRPL3	0.0382107	0.394075	0.297	0.065	1
GRSF1	0.000901257	0.392714	0.432	0.087	1
FAM210B	0.0815427	0.392353	0.108	0	1
AAK1	0.0444261	0.392134	0.297	0.065	1
TMED5	0.0405993	0.391635	0.297	0.065	1
NSMCE2	0.297756	0.391576	0.135	0.022	1
MKLN1	0.128534	0.391341	0.189	0.022	1
RHPN1	0.255711	0.390278	0.162	0.065	1
ARHGAP27	0.0241397	0.390214	0.216	0.022	1
DAPK1	0.00298048	0.390164	0.27	0.065	1
HAUS2	0.0916446	0.390028	0.189	0.022	1
OPTN	0.125977	0.389342	0.162	0.022	1
SEC13	0.00514792	0.388697	0.432	0.109	1
ATG16L2	0.0119376	0.388643	0.243	0.022	1
LMAN1	0.00449384	0.388212	0.27	0.065	1
CAMK2D	0.20735	0.38815	0.243	0.087	1
MVP	0.0202864	0.386565	0.405	0.174	1
KIF2A	0.149072	0.386253	0.459	0.239	1
CCDC32	0.00194559	0.385951	0.324	0.043	1
EEA1	0.00698621	0.385387	0.189	0	1
PDIA6	0.179147	0.385382	0.324	0.152	1
PGAM1	0.0116592	0.385111	0.568	0.239	1
NAAA	0.0984227	0.384816	0.784	0.652	1
AC026979.2	0.00290701	0.383897	0.216	0	1
YWHAH	0.0916936	0.383837	0.514	0.261	1
RBCK1	0.00342282	0.383443	0.514	0.174	1
MPHOSPH8	0.12972	0.382945	0.351	0.152	1
COPS2	0.104292	0.382942	0.297	0.087	1
UBXN4	0.0039597	0.382626	0.486	0.217	1
ARAP2	0.0746404	0.382537	0.162	0.043	1
S100A10	0.0137545	0.382135	1	0.957	1
BBX	0.0934553	0.381567	0.459	0.239	1
PDPK1	0.0354413	0.381459	0.297	0.065	1
UBE2B	0.037826	0.381229	0.649	0.348	1
HOXB2	0.000529857	0.380832	0.405	0.065	1
MRPL48	0.117743	0.380788	0.189	0.043	1
STX11	0.0260532	0.380602	0.378	0.109	1
ELOC	0.225083	0.380343	0.405	0.261	1
OTUD6B-AS1	0.124036	0.379797	0.189	0.13	1
FKBP1B	0.00208053	0.379693	0.297	0.022	1
CGGBP1	0.0360032	0.379258	0.297	0.087	1
GDI1	0.0143151	0.378091	0.351	0.109	1
ORMDL2	0.0174947	0.377789	0.351	0.087	1
SHTN1	0.0380513	0.377374	0.622	0.348	1
NIPA2	0.014535	0.377346	0.27	0.022	1
ATP5F1B	0.0290027	0.377341	0.649	0.326	1
VPS35	0.0266279	0.377062	0.405	0.13	1
C1orf21	0.001637	0.377003	0.486	0.174	1
PPP1R18	0.00531366	0.376631	0.595	0.239	1
HIGD2A	0.00132119	0.376384	0.865	0.478	1
REEP3	0.240253	0.374867	0.324	0.174	1
RPL30	7.06e-05	0.374673	1	0.978	1
CDK17	0.0277249	0.374655	0.27	0.043	1
IFNGR1	0.012517	0.374483	0.432	0.13	1
TUBA1C	0.0631242	0.373817	0.324	0.13	1
PML	6.67e-05	0.373741	0.514	0.109	1
KLF2	0.0149729	0.373574	0.27	0.022	1
CIITA	0.00132221	0.373526	0.459	0.196	1
ZC3HAV1	0.0204183	0.37348	0.351	0.109	1
NDUFAB1	0.0273265	0.373252	0.432	0.174	1
CNOT10	0.00489093	0.372879	0.27	0.043	1
DARS	0.0178129	0.372737	0.324	0.087	1
HDAC2	0.179526	0.372494	0.27	0.087	1
CAST	0.0332346	0.37225	0.595	0.283	1
DEDD	0.00698621	0.372117	0.189	0	1
NPIPB5	0.016331	0.372086	0.162	0	1
VHL	0.215449	0.37164	0.189	0.043	1
APPL1	0.030093	0.371183	0.459	0.196	1
RAB11B	0.0738328	0.37117	0.27	0.065	1
PSMB2	0.0168925	0.370977	0.405	0.13	1
HGS	0.0437746	0.36967	0.27	0.065	1
ENY2	0.0275774	0.369383	0.676	0.37	1
CTDP1	0.0551002	0.368977	0.216	0.022	1
VAC14	0.0199971	0.368931	0.432	0.196	1
SRSF11	0.0667804	0.3686	0.486	0.239	1
MYCBP2	0.175607	0.368327	0.378	0.174	1
TRAF4	0.031159	0.368125	0.27	0.043	1
DESI1	0.0410031	0.368124	0.486	0.217	1
SCAMP2	0.069215	0.368057	0.243	0.043	1
AL138963.3	0.00698621	0.367942	0.189	0	1
MBNL1	0.00140875	0.367754	0.676	0.326	1
CIR1	0.00541724	0.367648	0.405	0.152	1
PPP1R15B	0.00698621	0.367275	0.189	0	1
CSNK1G2	0.00290701	0.367255	0.216	0	1
SUPT5H	0.0180911	0.366939	0.324	0.065	1
ECPAS	0.0278904	0.366281	0.243	0.022	1
RAP1B	0.00345434	0.366127	0.622	0.348	1
BICD2	0.0177677	0.366077	0.243	0.043	1
CUL1	0.00290701	0.366006	0.216	0	1
TRIP6	0.0185108	0.364344	0.243	0.022	1
NRDC	0.0731276	0.364251	0.378	0.13	1
CAP1	0.00130527	0.363992	0.784	0.435	1
MAP4K5	0.0314319	0.363883	0.216	0.065	1
NKTR	0.0228007	0.363853	0.378	0.109	1
AGRN	0.00290701	0.363753	0.216	0	1
LPAR6	0.207917	0.363579	0.162	0.022	1
TMC8	0.000527819	0.363435	0.243	0.043	1
ELOVL1	0.0561127	0.363286	0.324	0.087	1
PARP10	0.0215491	0.363273	0.243	0.022	1
VPS16	0.26947	0.362762	0.135	0.022	1
SLC30A9	0.00698621	0.362535	0.189	0	1
FAM95B1	0.00100378	0.362422	0.297	0.022	1
NEMF	0.0972697	0.362183	0.324	0.109	1
RRM2B	0.00271257	0.361863	0.297	0.043	1
GTF2H1	0.0370795	0.361851	0.135	0	1
KRT10	0.0119337	0.361484	0.432	0.13	1
G0S2	0.0815427	0.361028	0.108	0	1
SNX10	0.00514609	0.360474	0.432	0.261	1
SECISBP2L	0.238039	0.360274	0.189	0.043	1
TRAPPC1	0.0181361	0.360273	0.622	0.348	1
IFNGR2	0.0996415	0.359991	0.486	0.239	1
SMARCB1	0.000549656	0.3594	0.243	0.043	1
SMIM4	0.00973321	0.359184	0.189	0.043	1
TMED4	0.121962	0.359024	0.243	0.087	1
CCM2	0.0815501	0.358974	0.189	0.022	1
ADAP2	0.0758833	0.358874	0.432	0.174	1
TMUB2	0.108649	0.358817	0.297	0.087	1
KIDINS220	0.0252513	0.358787	0.216	0.022	1
UBE2I	0.00565711	0.358691	0.514	0.196	1
DNAJC15	0.0233923	0.358316	0.568	0.261	1
NABP1	0.113097	0.358234	0.541	0.283	1
CLNS1A	0.0111912	0.357978	0.432	0.196	1
ATP5MD	0.0266569	0.357412	0.757	0.5	1
FCRL6	0.016331	0.357367	0.162	0	1
MIDN	0.0403669	0.357071	0.297	0.065	1
TAPBP	0.195099	0.356868	0.649	0.435	1
MAP3K14	0.0843975	0.356011	0.27	0.065	1
EXOSC9	0.016331	0.355928	0.162	0	1
KLF10	0.00193383	0.355719	0.216	0.065	1
PFKL	0.0144653	0.355682	0.27	0.109	1
CHST11	0.0370795	0.355391	0.135	0	1
SMU1	0.00594439	0.355318	0.324	0.043	1
ANAPC11	0.0249294	0.355053	0.541	0.304	1
RNF7	0.000256272	0.354674	0.568	0.174	1
NDUFC1	0.0812875	0.354486	0.432	0.196	1
SPPL2A	0.0076698	0.35426	0.324	0.065	1
STXBP3	0.0209062	0.354234	0.324	0.065	1
GATAD2B	0.0370795	0.353772	0.135	0	1
AHNAK	0.199306	0.353767	0.541	0.326	1
USP10	0.016331	0.353589	0.162	0	1
MRPL22	2.86e-06	0.353163	0.216	0.043	0.0678726
DYSF	0.0167705	0.353041	0.27	0.022	1
SEMA4A	0.0332728	0.352778	0.324	0.087	1
ERP44	0.016279	0.352663	0.459	0.152	1
OVCA2	0.00698621	0.351507	0.189	0	1
TAF7	0.150706	0.351403	0.27	0.087	1
CDCA4	0.281615	0.351303	0.135	0.022	1
PSMB4	0.0445939	0.350133	0.405	0.152	1
WBP4	0.32392	0.349202	0.189	0.065	1
C3orf58	0.000654863	0.348717	0.405	0.13	1
ST3GAL1	0.00290701	0.348522	0.216	0	1
NUP58	0.155969	0.348461	0.162	0.022	1
TMEM167B	0.00290701	0.348315	0.216	0	1
SDHA	0.0202513	0.348071	0.351	0.087	1
NRM	0.0408371	0.34796	0.216	0.022	1
STK17B	0.0100821	0.347746	0.486	0.239	1
PTRHD1	0.0592592	0.347682	0.351	0.109	1
CCAR1	5.07e-05	0.347417	0.405	0.065	1
HP1BP3	0.000271204	0.347388	0.432	0.13	1
TTF2	0.0766872	0.346974	0.297	0.109	1
RABGAP1L	0.0569572	0.346885	0.324	0.087	1
TGOLN2	0.299811	0.3465	0.27	0.152	1
RPLP0	0.0628854	0.346171	0.919	0.913	1
GCNT1	0.164438	0.345921	0.189	0.022	1
FUOM	0.000536411	0.345836	0.459	0.13	1
DDT	0.011246	0.345798	0.486	0.326	1
TXNDC17	0.0125898	0.345576	0.297	0.065	1
OGA	0.0281543	0.345254	0.351	0.087	1
PQLC3	0.0654571	0.344861	0.297	0.087	1
SSR1	0.0173794	0.344761	0.622	0.304	1
ARAP1	0.0815427	0.344732	0.108	0	1
PANK2	0.000127288	0.344664	0.324	0.043	1
CNBP	0.149233	0.344473	0.541	0.304	1
LACTB	0.0233956	0.344079	0.405	0.13	1
SNX8	0.03306	0.344	0.297	0.065	1
BAX	0.0257323	0.343886	0.541	0.304	1
REX1BD	2.31e-05	0.343265	0.595	0.152	0.548745
LY96	0.018283	0.343228	0.459	0.174	1
NFKB1	0.00466284	0.343194	0.459	0.13	1
CXCL8	0.016331	0.343087	0.162	0	1
SMARCA5	0.0133515	0.342971	0.514	0.196	1
PTOV1	0.00667947	0.342661	0.297	0.043	1
GOLGA2	0.016331	0.342273	0.162	0	1
RASGRP3	0.068241	0.341838	0.243	0.043	1
BMPR2	0.339191	0.341752	0.135	0.022	1
PNMA1	0.0332601	0.34096	0.27	0.043	1
UBE2K	0.0200494	0.340947	0.378	0.109	1
SP110	0.106502	0.340633	0.73	0.478	1
CCT5	0.0317428	0.339848	0.351	0.13	1
LAPTM5	0.00632744	0.339696	0.703	0.37	1
PLPP1	0.114456	0.339284	0.27	0.087	1
MICU2	0.100357	0.339254	0.189	0.022	1
TVP23B	0.10874	0.338503	0.189	0.022	1
FUCA1	0.00211715	0.338079	0.378	0.13	1
RAPGEF1	0.00256962	0.337987	0.297	0.043	1
LRP10	0.00228628	0.337642	0.432	0.109	1
SUPT6H	0.201867	0.337227	0.189	0.043	1
HNRNPLL	0.016343	0.336938	0.324	0.065	1
OXR1	0.665547	0.336577	0.135	0.087	1
PTBP3	0.314658	0.336016	0.432	0.239	1
SMIM10L1	0.0330947	0.336013	0.297	0.065	1
THOC7	0.0007086	0.335845	0.514	0.152	1
DUSP3	0.0692462	0.3354	0.27	0.065	1
DAPP1	0.0632571	0.335333	0.568	0.304	1
RRP7A	0.019746	0.335085	0.324	0.065	1
PSME2	0.122322	0.334554	0.73	0.652	1
HLA-DRB5	0.1629	0.334369	1	0.957	1
IER3	0.253806	0.334326	0.135	0.043	1
HDAC9	0.00595189	0.33426	0.297	0.065	1
PUM2	0.0792565	0.334137	0.216	0.022	1
JOSD1	0.007828	0.334107	0.27	0.043	1
SCARF1	0.150379	0.333946	0.216	0.087	1
DUSP18	0.116732	0.333183	0.189	0.022	1
RILPL2	0.0558586	0.332861	0.216	0.065	1
ARHGAP5	0.149676	0.332721	0.27	0.152	1
SMAD7	0.267945	0.332658	0.135	0.022	1
ZBTB1	0.016331	0.332627	0.162	0	1
TNFSF8	0.596129	0.332585	0.108	0.022	1
TES	0.0118903	0.332434	0.514	0.196	1
HLA-DQA2	1.45e-05	0.332287	0.324	0.065	0.343533
RARA	0.0772565	0.332231	0.297	0.087	1
IGF2R	0.0319537	0.33183	0.297	0.065	1
PCMT1	0.376916	0.331827	0.243	0.109	1
EIF5	0.000596122	0.331674	0.649	0.239	1
MOB1A	0.0109155	0.331498	0.568	0.239	1
GORASP2	0.143086	0.331392	0.189	0.022	1
NXF1	8.02e-05	0.331191	0.351	0.022	1
REC8	0.177783	0.331096	0.162	0.022	1
MFSD14C	0.0889799	0.330874	0.297	0.087	1
PLGRKT	0.0660351	0.330773	0.189	0.022	1
SPATA13	0.0370795	0.330727	0.135	0	1
STK38L	0.000189675	0.330683	0.189	0.065	1
MRPS25	0.208138	0.330589	0.189	0.043	1
FCHSD2	0.0152483	0.33048	0.351	0.087	1
UBA1	0.0650258	0.330402	0.27	0.065	1
H2AFJ	0.178318	0.330373	0.297	0.13	1
ASF1A	0.0392281	0.330292	0.216	0.022	1
MRPS35	0.0602055	0.33026	0.243	0.065	1
TOP1	0.28848	0.329752	0.405	0.217	1
SH3TC1	0.000464136	0.329427	0.27	0	1
NCF1	0.00471568	0.329159	0.27	0.022	1
SFPQ	0.1583	0.328975	0.432	0.304	1
CFP	0.369375	0.328872	0.135	0.022	1
PARP15	0.0370795	0.328821	0.135	0	1
PPP1R14A	0.463707	0.328798	0.189	0.109	1
CD164	0.0409919	0.328695	0.622	0.326	1
SLC25A37	0.497146	0.328577	0.135	0.043	1
CWC25	0.0815427	0.328366	0.108	0	1
ARL13B	0.052791	0.328209	0.216	0.022	1
SERPINB6	0.0964676	0.326857	0.649	0.413	1
CMC2	0.0264541	0.32656	0.351	0.109	1
CSK	0.129897	0.326202	0.432	0.196	1
TPR	0.217121	0.325945	0.324	0.13	1
SLC24A4	0.0117442	0.325943	0.243	0.087	1
SOS2	0.286562	0.3257	0.135	0.022	1
IRF8	0.180501	0.32551	0.919	0.783	1
DCP2	0.0524804	0.325282	0.378	0.152	1
NUB1	0.00276759	0.324845	0.514	0.174	1
ATXN2L	0.00226647	0.32455	0.351	0.087	1
TMF1	0.0150668	0.324492	0.27	0.043	1
AKAP2	0.0815427	0.324466	0.108	0	1
ZC3H7A	0.236353	0.324315	0.189	0.043	1
CBWD2	0.0249855	0.323896	0.243	0.022	1
ZNF292	0.0922525	0.323719	0.189	0.022	1
ODF3B	0.0036152	0.323613	0.351	0.065	1
SPTAN1	0.130992	0.323212	0.216	0.043	1
FIG4	0.00117734	0.323205	0.243	0	1
MED12	0.107854	0.322731	0.189	0.022	1
MRPS12	0.191652	0.321758	0.216	0.065	1
DDX59	0.016331	0.321749	0.162	0	1
STT3A	0.0320321	0.321558	0.27	0.043	1
MEMO1	0.155111	0.321531	0.189	0.087	1
ATXN7L3B	0.036122	0.321423	0.243	0.022	1
CSNK1D	0.0165379	0.321108	0.27	0.043	1
TNFAIP8	0.049511	0.320901	0.568	0.435	1
EBLN3P	3.39e-06	0.320896	0.216	0.043	0.0804239
IAH1	0.00203198	0.320672	0.432	0.13	1
HSP90AB1	0.000678479	0.319804	0.784	0.522	1
NFATC3	0.182625	0.319706	0.162	0.022	1
CDC26	0.222707	0.319068	0.243	0.087	1
SCLT1	0.0370795	0.319042	0.135	0	1
ACAA1	0.0153628	0.318834	0.378	0.109	1
HMGCS1	0.247578	0.31871	0.162	0.022	1
ARMCX6	0.0959194	0.318541	0.243	0.065	1
CLSTN1	0.016331	0.318487	0.162	0	1
CPSF2	0.0370795	0.318287	0.135	0	1
TANK	0.0270197	0.318165	0.541	0.304	1
RIOK3	0.0326041	0.317449	0.243	0.022	1
DYNC1H1	0.328184	0.317372	0.297	0.13	1
SLC12A7	0.016331	0.317303	0.162	0	1
COPS5	0.00109117	0.317018	0.216	0.043	1
USP12	0.00420726	0.316984	0.297	0.043	1
MRPL42	0.381273	0.316864	0.162	0.065	1
CYTH1	0.00762384	0.316481	0.378	0.109	1
SLC41A2	0.0419618	0.316407	0.324	0.13	1
PITPNB	0.369384	0.316343	0.135	0.065	1
USP9Y	0.230937	0.316285	0.162	0.022	1
PLAA	0.108026	0.31627	0.189	0.022	1
GMPR2	0.0815427	0.3161	0.108	0	1
PRKAG2	0.0989692	0.315533	0.189	0.043	1
HIST1H2BK	0.016331	0.315492	0.162	0	1
RCBTB1	0.016331	0.31497	0.162	0	1
APOBEC3G	0.00425332	0.314284	0.297	0.065	1
H2AFZ	0.140854	0.314269	0.676	0.435	1
STAP1	0.016331	0.314098	0.162	0	1
CD86	0.414005	0.313748	0.514	0.348	1
TADA3	0.0224549	0.313719	0.351	0.109	1
CCDC107	7.92e-05	0.313478	0.243	0.043	1
RNH1	0.0897896	0.313377	0.649	0.391	1
NFKB2	0.0113021	0.313342	0.324	0.065	1
RMI2	0.109643	0.313037	0.189	0.022	1
ATOX1	0.0140947	0.312893	0.676	0.391	1
EIF4G3	0.000706581	0.312879	0.27	0.043	1
ARHGEF2	0.111068	0.312852	0.189	0.022	1
HNRNPF	0.0127827	0.312845	0.514	0.217	1
NDUFA12	0.00579094	0.31216	0.459	0.152	1
IQGAP1	0.0145775	0.311849	0.622	0.326	1
WNK1	0.348693	0.311829	0.243	0.13	1
PPP1CC	0.0425771	0.311742	0.324	0.109	1
OGFR	0.0454656	0.311573	0.351	0.109	1
SNX9	0.129803	0.311418	0.216	0.043	1
PMAIP1	0.153491	0.311187	0.27	0.087	1
RNF126	0.00290701	0.310767	0.216	0	1
AC009948.1	0.016331	0.30978	0.162	0	1
GNG10	0.0375963	0.309768	0.324	0.087	1
TP53BP2	0.0203295	0.309758	0.243	0.022	1
NCOR1	0.126579	0.309686	0.324	0.13	1
ACSL1	0.0319153	0.309357	0.297	0.065	1
PUM1	0.188965	0.309055	0.162	0.065	1
SLC25A1	0.13065	0.30895	0.216	0.043	1
LRPPRC	0.436098	0.308772	0.135	0.022	1
AGK	0.496029	0.308587	0.108	0.022	1
MED13	0.226196	0.308411	0.243	0.087	1
HSBP1	0.218508	0.308353	0.351	0.217	1
WDR41	0.0190622	0.308284	0.351	0.109	1
C12orf76	0.142101	0.308237	0.189	0.022	1
ADD3	0.00324846	0.308051	0.27	0.043	1
SMIM29	0.112602	0.306929	0.189	0.022	1
ZUP1	0.487848	0.306722	0.162	0.065	1
CSNK2A1	0.159558	0.306655	0.243	0.065	1
CTR9	0.0620672	0.306654	0.243	0.043	1
SRI	0.00626586	0.306523	0.649	0.304	1
CD84	0.568032	0.306422	0.189	0.109	1
TMEM59	0.00101037	0.306398	0.73	0.391	1
SRRT	0.000464136	0.306233	0.27	0	1
FBRS	0.016331	0.306032	0.162	0	1
UBE2V1	0.0503783	0.305795	0.162	0.043	1
SLC25A29	0.0370795	0.30578	0.135	0	1
LRRFIP1	0.0295881	0.305757	0.784	0.5	1
HCFC1	0.016331	0.305526	0.162	0	1
PRKDC	0.378995	0.305501	0.243	0.13	1
IRF9	0.00575815	0.305497	0.297	0.043	1
CAND1	0.0308489	0.305487	0.378	0.13	1
PSMD11	0.00143353	0.305395	0.297	0.043	1
CPSF6	0.0207713	0.305336	0.27	0.087	1
ATG13	0.0370795	0.305236	0.135	0	1
SLC25A32	0.00698621	0.304585	0.189	0	1
TSPOAP1-AS1	0.00698621	0.30448	0.189	0	1
LIMD1	0.016331	0.304409	0.162	0	1
PCK2	0.203174	0.304328	0.162	0.022	1
NCOA1	0.106321	0.304328	0.189	0.022	1
TMEM101	0.170213	0.30417	0.162	0.022	1
STK17A	0.0413751	0.304074	0.405	0.152	1
PDCD6	0.00158479	0.303405	0.486	0.152	1
MYADM	0.0450475	0.30336	0.486	0.217	1
NDUFB5	0.000999152	0.303359	0.622	0.239	1
SDE2	0.0980333	0.303118	0.216	0.043	1
METTL5	0.300366	0.302886	0.243	0.087	1
AP2B1	0.00114031	0.302658	0.351	0.065	1
SRD5A1	0.0815427	0.30262	0.108	0	1
TGIF1	0.0370795	0.302606	0.135	0	1
ATP6V1F	0.0445467	0.302301	0.649	0.391	1
NEAT1	0.422672	0.302197	0.865	0.848	1
CD58	0.0178948	0.302049	0.432	0.174	1
TMEM123	0.349486	0.301779	0.486	0.304	1
TRA2B	0.00504782	0.301736	0.486	0.174	1
ARL5B	0.016331	0.300865	0.162	0	1
CPNE8	0.467095	0.300856	0.108	0.022	1
PLEKHB2	0.141144	0.300829	0.378	0.174	1
PTPN6	0.0060967	0.300744	0.459	0.174	1
KRCC1	0.222623	0.300737	0.324	0.152	1
ARF4	0.145823	0.300519	0.243	0.065	1
TRIM28	0.473165	0.300318	0.216	0.109	1
PLAUR	0.0291422	0.300287	0.324	0.152	1
EVL	0.0963552	0.300242	0.514	0.304	1
PDCD4	0.246764	0.299908	0.243	0.087	1
NFAT5	0.00425598	0.299514	0.297	0.087	1
FMNL1	0.000955899	0.299013	0.595	0.239	1
RALY	0.00123515	0.298949	0.622	0.261	1
TENT5A	0.0941462	0.298768	0.297	0.087	1
ARHGAP4	0.195051	0.298605	0.189	0.065	1
BOLA2-SMG1P6	0.0585852	0.298516	0.216	0.022	1
CYP51A1	0.199154	0.298313	0.162	0.022	1
KHSRP	0.016331	0.297992	0.162	0	1
CEP350	0.270186	0.297793	0.243	0.087	1
COX6A1	0.10607	0.297727	0.784	0.587	1
PLEKHM3	0.0725948	0.297453	0.189	0.022	1
RPS6KC1	0.287728	0.297431	0.162	0.022	1
MLEC	0.0568053	0.297342	0.243	0.065	1
MEF2A	0.0212504	0.297148	0.514	0.239	1
FAM129A	0.0260021	0.297005	0.378	0.13	1
VDAC1	0.134806	0.296627	0.324	0.217	1
CSDE1	0.0278439	0.296098	0.514	0.239	1
MT-ND3	0.0142057	0.296092	0.973	0.913	1
OAZ1	0.0311704	0.296053	0.973	0.891	1
SERF2	0.0467049	0.296045	0.973	0.87	1
GSTK1	0.0697393	0.295772	0.514	0.304	1
ATP6V1H	0.000963438	0.295363	0.378	0.109	1
CHORDC1	0.0153491	0.295181	0.27	0.043	1
DCTN4	0.0385703	0.295113	0.162	0.043	1
TPMT	0.00119034	0.294947	0.378	0.13	1
SP100	0.0946678	0.29494	0.568	0.348	1
RECQL	0.131056	0.294856	0.27	0.109	1
SNX13	7.96e-06	0.294562	0.189	0.043	0.18896
SPINT2	0.0187352	0.294154	0.622	0.326	1
FLNB	0.00290701	0.293844	0.216	0	1
TPM4	0.0648751	0.293801	0.541	0.283	1
MEF2C	0.00191212	0.293702	0.486	0.174	1
CREBBP	0.0405625	0.293397	0.216	0.022	1
REPS1	0.00290701	0.293372	0.216	0	1
NDUFA3	0.0125428	0.29329	0.676	0.413	1
PTP4A2	0.163346	0.293281	0.568	0.326	1
SDS	0.403323	0.293212	0.135	0.022	1
ZNF277	0.273123	0.293073	0.189	0.065	1
RASSF5	0.424044	0.292969	0.324	0.174	1
HUWE1	0.156802	0.292244	0.27	0.087	1
HAPLN3	0.0114647	0.292138	0.297	0.065	1
AK6	0.0815427	0.292071	0.108	0	1
ADAR	3.23e-05	0.292053	0.459	0.174	0.766229
TOMM34	0.121659	0.291828	0.189	0.022	1
TOR3A	0.220186	0.291797	0.27	0.109	1
DOCK2	0.00133413	0.291792	0.432	0.109	1
TAB2	0.0162926	0.291646	0.27	0.043	1
CD48	0.0290583	0.291078	0.73	0.478	1
HSPA8	0.108891	0.290795	0.892	0.674	1
TRAPPC11	0.328495	0.290713	0.135	0.022	1
ANO6	0.00249859	0.290435	0.162	0.043	1
NEU1	0.454998	0.290119	0.162	0.065	1
PABPN1	0.0531603	0.289703	0.459	0.196	1
MGST1	0.0370795	0.289615	0.135	0	1
PKN2	0.245881	0.289587	0.216	0.087	1
PIK3CB	0.255559	0.289418	0.27	0.109	1
CTBS	0.0297976	0.288999	0.351	0.109	1
JAKMIP2	0.417875	0.288781	0.108	0.022	1
CNOT4	0.250543	0.288477	0.216	0.065	1
SLC25A5	0.149002	0.288232	0.784	0.543	1
HMGB2	0.0173637	0.288198	0.135	0.087	1
COX16	0.00950712	0.288075	0.27	0.065	1
TRIM25	0.00698621	0.288019	0.189	0	1
FRYL	0.0565244	0.287808	0.297	0.087	1
GRASP	0.415303	0.287784	0.108	0.022	1
C8orf82	0.0370795	0.287545	0.135	0	1
ANKIB1	0.00290701	0.286611	0.216	0	1
BTN2A2	0.451564	0.286601	0.162	0.065	1
LRRFIP2	0.201385	0.28623	0.378	0.174	1
RNASE1	0.0370795	0.286064	0.135	0	1
ZBTB24	0.0815427	0.285929	0.108	0	1
HDDC2	0.178886	0.28562	0.162	0.022	1
PLXNB2	0.0980945	0.28559	0.189	0.022	1
RAB5A	0.148388	0.285547	0.324	0.152	1
GID8	7.83e-05	0.285395	0.324	0.087	1
ROMO1	0.0040753	0.285187	0.811	0.457	1
RBM17	0.481936	0.285083	0.297	0.152	1
SIN3A	0.121166	0.284874	0.189	0.022	1
ARHGAP31	0.131985	0.284805	0.216	0.043	1
SUSD3	0.00196503	0.284616	0.27	0.043	1
SRGAP2	0.0181412	0.284551	0.27	0.043	1
UBFD1	0.215764	0.284476	0.108	0.022	1
EIF3M	0.0403229	0.284038	0.568	0.391	1
SLC30A5	0.402967	0.283951	0.108	0.022	1
GPAA1	0.197745	0.283718	0.189	0.043	1
RBM34	0.0815427	0.283711	0.108	0	1
FABP5	0.0186095	0.283638	0.568	0.326	1
PHIP	0.0540882	0.283635	0.297	0.087	1
MRPL40	0.00900844	0.283612	0.243	0.022	1
RNF123	0.126486	0.283331	0.162	0.022	1
FBXO7	0.0848428	0.283001	0.324	0.109	1
RRNAD1	0.0815427	0.282966	0.108	0	1
RARRES3	0.148679	0.282839	0.162	0.087	1
SRSF5	0.0282352	0.282604	0.595	0.326	1
PLEKHG2	0.016331	0.28205	0.162	0	1
IFRD1	0.0693864	0.281968	0.189	0.022	1
FNTA	0.124208	0.28182	0.297	0.109	1
NORAD	0.258335	0.281344	0.324	0.152	1
CAMTA1	0.00100274	0.281219	0.622	0.261	1
C8orf76	0.016331	0.281035	0.162	0	1
RNF138	0.0289083	0.280785	0.243	0.022	1
CCL7	0.0815427	0.280604	0.108	0	1
AL135925.1	0.0241049	0.279933	0.216	0.022	1
DBNDD2	0.00117734	0.27973	0.243	0	1
ELL	0.0815427	0.279368	0.108	0	1
CCT4	0.176107	0.279339	0.459	0.239	1
POLB	0.016331	0.279262	0.162	0	1
NPEPPS	0.0572	0.279176	0.216	0.022	1
OSER1	0.0480796	0.278817	0.216	0.022	1
KIAA1109	0.00698621	0.278652	0.189	0	1
ATP13A1	0.00113846	0.278106	0.27	0.043	1
LDHB	0.217435	0.278008	0.486	0.326	1
ADCY7	0.418031	0.277926	0.243	0.109	1
EIF4EBP2	0.0542651	0.277557	0.216	0.022	1
RTN3	0.128268	0.277517	0.297	0.109	1
MIA3	0.00125903	0.277492	0.27	0.065	1
RP2	0.18598	0.277432	0.243	0.087	1
CUL3	0.506353	0.277211	0.108	0.022	1
OSBPL9	0.265709	0.277134	0.216	0.065	1
IKBKG	0.237151	0.276767	0.162	0.022	1
IARS	0.40614	0.276615	0.135	0.022	1
TRMT61B	0.0815427	0.276313	0.108	0	1
TUBB6	0.175327	0.276253	0.243	0.087	1
SKIV2L	0.492033	0.275976	0.108	0.022	1
GSK3B	0.147313	0.275814	0.216	0.065	1
ARIH2	0.128529	0.275802	0.243	0.087	1
KRR1	0.684014	0.275642	0.108	0.022	1
CASP3	0.00156349	0.275408	0.216	0.043	1
SND1	0.10537	0.274766	0.243	0.065	1
RDH14	0.196488	0.274692	0.189	0.043	1
PIN1	0.00357682	0.274579	0.378	0.109	1
PRR14	0.0605581	0.274469	0.324	0.109	1
SYAP1	0.0293312	0.274144	0.243	0.022	1
STMP1	0.00150336	0.274097	0.459	0.174	1
LINC00667	9.38e-05	0.273932	0.324	0.065	1
MACO1	0.238206	0.273614	0.135	0.022	1
R3HDM4	0.0215979	0.273568	0.405	0.13	1
ARMC6	0.0370795	0.273531	0.135	0	1
ITGB7	0.291128	0.27343	0.243	0.087	1
TAP2	0.106007	0.273351	0.459	0.283	1
PPP6R3	0.0386942	0.273241	0.216	0.022	1
VPS4A	0.142259	0.272946	0.189	0.022	1
PTMS	0.312898	0.27267	0.676	0.565	1
CAMKK2	0.0370795	0.272562	0.135	0	1
PPP1R21	0.392289	0.272413	0.162	0.043	1
BISPR	0.247298	0.272055	0.216	0.065	1
BCCIP	0.243589	0.27185	0.162	0.043	1
GCC1	0.0370795	0.271496	0.135	0	1
STK38	0.208206	0.271474	0.162	0.022	1
OSBP	0.0815427	0.2713	0.108	0	1
ITM2B	0.201967	0.271163	0.784	0.587	1
PSMC2	0.0306565	0.270604	0.351	0.109	1
ITPRIP	0.0815427	0.270542	0.108	0	1
PWWP2A	0.0526791	0.270536	0.216	0.065	1
MZT1	0.0421967	0.270267	0.243	0.043	1
ZDHHC17	0.0701366	0.270239	0.189	0.022	1
RNPEPL1	0.102654	0.270228	0.27	0.087	1
SSNA1	0.175261	0.270108	0.297	0.109	1
SIDT1	0.016331	0.269882	0.162	0	1
RAB27A	0.220877	0.269827	0.162	0.043	1
HSF1	0.0372025	0.269466	0.216	0.022	1
STARD3NL	0.0232738	0.26939	0.297	0.087	1
FAM110A	0.384453	0.26915	0.189	0.087	1
SNX2	0.00551093	0.268902	0.405	0.13	1
SLC9A7	0.120804	0.268868	0.216	0.087	1
TBX19	0.388845	0.268394	0.135	0.022	1
CTLA4	0.016331	0.268393	0.162	0	1
PLRG1	0.384942	0.268345	0.189	0.087	1
APH1A	0.00448917	0.26797	0.486	0.174	1
ARMC10	0.0174842	0.267755	0.216	0.043	1
STX16	3.82e-05	0.267752	0.27	0.043	0.907456
PRRC2B	0.119866	0.267699	0.216	0.043	1
SF3B4	0.0451663	0.267137	0.243	0.043	1
BCL2L13	0.0587285	0.267109	0.189	0.043	1
CD53	0.0606793	0.267073	0.459	0.326	1
ACSL4	0.0243055	0.266918	0.297	0.065	1
CDK2AP2	0.0155157	0.266695	0.541	0.239	1
RUNX3	0.00258419	0.266538	0.243	0.022	1
RPN1	0.00235867	0.266501	0.27	0.043	1
CCSER1	0.114376	0.266224	0.189	0.043	1
KIAA1551	0.387936	0.266126	0.189	0.087	1
JAK2	0.0263758	0.265381	0.378	0.13	1
AIM2	0.00262248	0.265271	0.351	0.065	1
ZCCHC8	0.0184312	0.264669	0.216	0.022	1
AGFG2	0.0364642	0.264625	0.216	0.022	1
RPA3	0.0029028	0.264516	0.297	0.087	1
MAP2K6	0.147792	0.264315	0.27	0.087	1
CSRP1	0.0766973	0.26428	0.378	0.152	1
UBA6	0.0642063	0.264006	0.27	0.065	1
NAGK	0.287227	0.26386	0.486	0.326	1
DENND5A	0.0970595	0.263748	0.243	0.065	1
MT1X	0.0815427	0.263724	0.108	0	1
CHMP4B	0.026017	0.263692	0.405	0.196	1
MSRB1	6.69e-06	0.263564	0.27	0.065	0.158798
NPTN	0.00339317	0.263493	0.351	0.065	1
PNPLA2	0.0666402	0.263093	0.189	0.022	1
KCNAB2	0.0815427	0.262275	0.108	0	1
PRRC2A	8.94e-06	0.262052	0.324	0.043	0.212344
RER1	0.00362357	0.261838	0.378	0.152	1
HSP90B1	0.119657	0.261739	0.486	0.261	1
CDK11A	0.210965	0.261728	0.243	0.087	1
CFDP1	0.406808	0.261706	0.189	0.13	1
ACAP2	0.30094	0.261355	0.405	0.239	1
SAP30BP	0.239909	0.261317	0.162	0.022	1
MIR181A1HG	0.031176	0.261282	0.189	0.043	1
L2HGDH	0.00698621	0.261199	0.189	0	1
SGPP1	0.425332	0.260598	0.162	0.065	1
2007-09-01	0.00167464	0.260302	0.595	0.304	1
BCAT2	0.343916	0.260197	0.135	0.022	1
WASHC1	0.0764139	0.260045	0.27	0.087	1
GNPTG	0.392912	0.260004	0.216	0.13	1
DNAJC10	0.0171388	0.25992	0.189	0.065	1
TIMELESS	0.493537	0.259569	0.108	0.022	1
ARHGAP45	0.216251	0.259516	0.189	0.043	1
RAN	0.0116452	0.259417	0.703	0.37	1
CCNDBP1	0.002175	0.259115	0.378	0.109	1
MRPS22	0.208207	0.258939	0.162	0.022	1
LAS1L	0.345034	0.258919	0.135	0.022	1
AQP3	0.309512	0.258633	0.189	0.065	1
PSMD8	0.289429	0.258608	0.378	0.217	1
SYNCRIP	0.0531799	0.258494	0.324	0.109	1
KDM5B	0.347431	0.258455	0.135	0.022	1
PHACTR1	0.0564416	0.258256	0.216	0.022	1
LAMTOR1	0.00323062	0.257832	0.622	0.283	1
FAM126A	0.0815427	0.257814	0.108	0	1
POLR2E	0.0186392	0.25751	0.324	0.109	1
UBE2J1	0.0100451	0.257246	0.243	0.065	1
TIGAR	0.0772126	0.25692	0.216	0.022	1
RNF10	0.0874539	0.256668	0.324	0.109	1
WASHC2A	0.484338	0.256563	0.108	0.022	1
CYLD	0.289118	0.256185	0.324	0.152	1
ZNF592	0.016331	0.255922	0.162	0	1
PTCD3	0.511666	0.255765	0.108	0.022	1
WAS	0.00953724	0.255762	0.432	0.152	1
SLC20A1	0.190192	0.255756	0.135	0.065	1
DCAF15	0.00290701	0.255601	0.216	0	1
IARS2	0.0296524	0.255457	0.108	0.043	1
KDELC2	0.0370795	0.255293	0.135	0	1
COPB2	0.220476	0.25525	0.162	0.043	1
SLC25A24	0.117618	0.255106	0.324	0.13	1
PRDX3	0.00286915	0.254523	0.459	0.196	1
COA4	0.0965565	0.254421	0.216	0.065	1
RAB6A	0.141148	0.254291	0.27	0.087	1
ZFY	0.016331	0.254157	0.162	0	1
NDUFA9	0.380006	0.253823	0.216	0.087	1
SFT2D1	0.274677	0.253815	0.405	0.217	1
TMEM256	0.0202037	0.253634	0.486	0.217	1
DOCK8	0.0104377	0.253629	0.432	0.152	1
APMAP	0.115722	0.253337	0.216	0.043	1
RAP1GDS1	0.0421656	0.252918	0.243	0.043	1
NSMAF	0.0426245	0.252814	0.189	0.087	1
IL15RA	0.00698621	0.252647	0.189	0	1
RNASEH2C	0.137551	0.252632	0.243	0.065	1
MAP4K3	0.0815427	0.252629	0.108	0	1
NOSIP	0.0245675	0.252573	0.297	0.109	1
PHTF2	0.0489922	0.252543	0.108	0.065	1
SETD2	0.00698621	0.252231	0.189	0	1
CYP4V2	0.524062	0.252204	0.108	0.022	1
NUDCD1	0.0856599	0.251921	0.216	0.022	1
THEMIS2	0.0219277	0.25181	0.216	0.022	1
PNPT1	0.0158926	0.25179	0.351	0.13	1
UCHL3	0.00134074	0.251667	0.297	0.065	1
PPP2R3C	0.00553882	0.25163	0.243	0.022	1
SLC25A17	0.0588428	0.251552	0.189	0.022	1
SEC61G	0.0311755	0.251212	0.622	0.391	1
RBFA	0.373873	0.251048	0.135	0.022	1
TAF9	0.000184045	0.250759	0.216	0.043	1
MYL6	0.313263	0.250753	0.973	0.957	1
TSC22D2	0.0555213	0.25035	0.243	0.022	1
ATP2B1-AS1	0.242855	0.250245	0.162	0.022	1
NBEAL2	0.0633035	0.250146	0.243	0.043	1
RNF114	0.00199054	0.250087	0.378	0.087	1
RNF5	0.0108513	-0.250467	0.162	0.13	1
RPS12	0.020117	-0.251211	0.973	1	1
NBEAL1	0.236089	-0.25154	0.054	0.109	1
ATXN2	0.0201962	-0.252008	0.108	0.109	1
TSTD1	0.0587151	-0.253079	0.243	0.239	1
ZNF688	0.0285421	-0.25326	0.081	0.13	1
MRPL21	0.044636	-0.253268	0.162	0.13	1
DCTN3	0.000220433	-0.253657	0.162	0.13	1
CYB561A3	0.000192142	-0.253793	0.108	0.152	1
HK1	0.00206397	-0.254052	0.162	0.109	1
TMEM87A	0.00355959	-0.254711	0.081	0.109	1
RACK1	0.0927759	-0.254779	0.865	0.978	1
PRELID1	0.0713742	-0.254955	0.351	0.391	1
BABAM1	0.013316	-0.255181	0.081	0.13	1
TUFM	0.026452	-0.255196	0.459	0.413	1
MBP	0.0851472	-0.255528	0.351	0.348	1
ZNF22	0.00100249	-0.255836	0.081	0.109	1
ESD	0.621114	-0.255885	0.297	0.348	1
OLR1	0.104165	-0.256287	0	0.109	1
RNF2	0.0233968	-0.25638	0.081	0.109	1
HIST2H2AC	0.451744	-0.256382	0.027	0.109	1
LGALS3	0.0540436	-0.256555	0.541	0.652	1
PPP2R5A	0.00745898	-0.256773	0.054	0.109	1
STX10	5.99e-05	-0.257466	0.081	0.109	1
MECP2	0.0170217	-0.257843	0.108	0.13	1
FKBP2	0.414244	-0.257897	0.27	0.326	1
TP53RK	0.103215	-0.258396	0.054	0.109	1
PSIP1	0.0586053	-0.258591	0.108	0.152	1
SSBP4	0.323764	-0.258714	0.054	0.109	1
BCL10	0.0556175	-0.258951	0.108	0.13	1
APOL2	0.174208	-0.260071	0.108	0.196	1
DYNLL1	0.0682492	-0.260494	0.73	0.717	1
CHD6	0.0156272	-0.260714	0.054	0.109	1
BATF3	0.0163391	-0.260834	0.405	0.304	1
STUB1	0.248928	-0.261046	0.243	0.261	1
C7orf50	0.384445	-0.261133	0.135	0.174	1
SLC25A45	0.382687	-0.261243	0.054	0.109	1
AGO3	0.640911	-0.261489	0.054	0.13	1
ACTN4	0.0659909	-0.261733	0.189	0.174	1
NAA38	0.615052	-0.261797	0.108	0.217	1
UQCRH	0.0133849	-0.262552	0.676	0.609	1
MRPL9	0.220889	-0.262729	0.081	0.13	1
UFD1	0.00788284	-0.262977	0.243	0.196	1
ANP32E	0.0716246	-0.263143	0.216	0.196	1
BRMS1	0.0250531	-0.26321	0.108	0.174	1
SRSF2	0.270825	-0.263956	0.324	0.348	1
RSU1	0.000103083	-0.264291	0.27	0.174	1
CBWD3	0.104165	-0.264415	0	0.109	1
SUPT20H	0.107055	-0.264606	0.135	0.152	1
SSR2	9.94e-05	-0.265067	0.676	0.457	1
UQCR11	0.0355503	-0.265134	0.676	0.674	1
SYK	0.124711	-0.265267	0.108	0.13	1
PUS7L	0.793736	-0.265589	0.027	0.13	1
DCTN5	4.88e-05	-0.265921	0.135	0.065	1
TNFAIP2	0.0114658	-0.265929	0.135	0.152	1
ESCO1	0.874653	-0.265947	0.027	0.109	1
STT3B	0.00168496	-0.266436	0.216	0.196	1
NDUFA7	0.435783	-0.2666	0.081	0.174	1
UPP1	0.0828248	-0.267426	0.108	0.152	1
TMC6	0.000677425	-0.269329	0.324	0.261	1
THBD	0.36188	-0.269674	0.027	0.109	1
NME4	0.0901161	-0.269687	0.216	0.217	1
APP	0.000607728	-0.269703	0.108	0.087	1
TIMM9	0.100946	-0.270557	0.081	0.152	1
SLCO5A1	0.00331644	-0.270986	0.189	0.109	1
COX7A2	0.0305779	-0.271717	0.757	0.674	1
COX14	0.145745	-0.271795	0.216	0.283	1
SEC11C	0.00235503	-0.272606	0.108	0.13	1
SLC46A3	0.0128092	-0.273081	0.108	0.109	1
RPA2	0.00106263	-0.273452	0.162	0.13	1
SYS1	0.0128648	-0.274429	0.135	0.087	1
SAFB2	0.00525062	-0.275355	0.081	0.109	1
TSPAN4	0.45242	-0.276065	0.027	0.109	1
FEZ2	0.0139339	-0.276324	0.162	0.109	1
ECI1	0.274755	-0.276409	0.081	0.109	1
ANXA1	0.246763	-0.276745	0.432	0.457	1
CHCHD3	7.3e-05	-0.276862	0.216	0.174	1
CMSS1	7.56e-05	-0.276937	0.081	0.109	1
SERPINF2	0.0241554	-0.27697	0.324	0.304	1
LRRK1	0.16675	-0.277537	0.162	0.152	1
PSMB3	0.00105087	-0.27786	0.595	0.5	1
TXN2	0.0458309	-0.278226	0.351	0.283	1
TSPAN33	0.53924	-0.278504	0.162	0.239	1
MT-ND1	0.482262	-0.278696	0.919	0.891	1
CHRAC1	0.421775	-0.278899	0.054	0.13	1
RPS4X	0.021899	-0.279175	0.919	1	1
UBL3	0.637714	-0.280142	0.243	0.304	1
IL16	0.0536683	-0.281003	0.081	0.109	1
KPNA2	0.000582005	-0.281289	0.135	0.13	1
RBM6	0.682082	-0.28199	0.081	0.13	1
GABPB1-AS1	0.421949	-0.282045	0.027	0.109	1
ATP5ME	0.00450552	-0.28252	0.622	0.5	1
HSD17B10	0.0330193	-0.282541	0.189	0.174	1
PIP4K2A	0.104165	-0.282616	0	0.109	1
PPHLN1	0.489172	-0.283127	0.108	0.174	1
PTPN18	1.54e-05	-0.283597	0.27	0.196	0.364969
PWP1	0.111185	-0.283635	0.108	0.196	1
RAB34	0.0918941	-0.284586	0.108	0.152	1
PHPT1	0.434749	-0.284913	0.243	0.304	1
TMEM107	0.289157	-0.284942	0.027	0.109	1
C11orf1	0.104165	-0.285095	0	0.109	1
ERP29	0.00695299	-0.285451	0.486	0.391	1
IER3IP1	0.563487	-0.285872	0.108	0.196	1
PACS1	0.00244442	-0.286004	0.081	0.109	1
MRPL51	0.172544	-0.286177	0.351	0.348	1
TAF3	3.43e-05	-0.286206	0.054	0.109	0.813299
MDM4	0.707196	-0.286703	0.135	0.239	1
MTERF4	0.0300976	-0.28673	0.054	0.109	1
SAMM50	0.00297849	-0.286733	0.081	0.109	1
PLK3	0.00563474	-0.286784	0.108	0.13	1
DDX17	0.0121439	-0.286787	0.514	0.413	1
TSG101	0.0818028	-0.287525	0.27	0.261	1
TPM1	0.285168	-0.287754	0.135	0.174	1
MOCS2	0.0156987	-0.288478	0.054	0.109	1
TNNI2	0.0187983	-0.289131	0.027	0.109	1
SND1-IT1	0.24799	-0.290091	0.054	0.109	1
NDUFA2	0.0573763	-0.290136	0.351	0.348	1
MYO9B	0.232994	-0.290872	0.108	0.152	1
RPL12	0.0416762	-0.291368	0.973	0.978	1
ADPRHL2	0.0805443	-0.291407	0.081	0.13	1
NEDD8	0.0703726	-0.291432	0.486	0.457	1
POLR2I	0.769143	-0.291614	0.027	0.13	1
ZFAND2B	0.0179229	-0.292726	0.081	0.13	1
EEF2	0.167527	-0.29306	0.622	0.739	1
IMP3	0.116459	-0.293147	0.162	0.196	1
FAM133B	0.00254013	-0.29408	0.324	0.283	1
DOCK5	0.109242	-0.294419	0.189	0.196	1
GADD45GIP1	0.469747	-0.295276	0.216	0.283	1
ADAM17	0.465122	-0.295326	0.135	0.174	1
TPRKB	0.000516334	-0.29571	0.189	0.13	1
RAB5C	0.0283687	-0.295853	0.405	0.391	1
SAV1	0.104165	-0.296008	0	0.109	1
MSMO1	0.204688	-0.296094	0.081	0.13	1
RWDD4	0.469041	-0.297178	0.027	0.13	1
PNN	0.000234877	-0.297419	0.162	0.152	1
GLUD1	0.0179145	-0.297537	0.162	0.152	1
RHOF	0.073796	-0.299314	0.297	0.261	1
DYNC1I2	0.180011	-0.299348	0.216	0.326	1
ZYG11B	0.622147	-0.299366	0.027	0.109	1
SGK3	0.00881139	-0.299398	0.216	0.196	1
EIF4EBP1	0.0311321	-0.299862	0.27	0.283	1
ACADVL	0.0177201	-0.300371	0.162	0.152	1
VKORC1	0.575708	-0.300468	0.054	0.152	1
ZCCHC9	0.0533308	-0.300794	0.081	0.13	1
TRAPPC6A	0.537822	-0.301107	0.027	0.152	1
SNRPF	0.0552323	-0.301911	0.405	0.413	1
OARD1	0.142835	-0.303027	0.162	0.196	1
GPALPP1	0.572904	-0.304157	0.027	0.109	1
ZMAT5	0.00783074	-0.30438	0.081	0.109	1
APOPT1	0.27698	-0.304401	0.027	0.109	1
CWC15	0.0358341	-0.304484	0.27	0.283	1
DTYMK	0.0112424	-0.304725	0.054	0.109	1
PTMA	3.11e-05	-0.305187	0.973	1	0.738747
LYPLAL1	0.00400123	-0.305719	0.108	0.109	1
ELAVL1	0.0128856	-0.306049	0.243	0.174	1
HLA-DRA	1.54e-05	-0.306676	1	1	0.365831
ARPC4	0.121394	-0.307283	0.297	0.326	1
ANKZF1	0.000455248	-0.307666	0.108	0.109	1
CALM1	0.00657264	-0.309353	0.757	0.696	1
ESYT1	0.000931212	-0.309507	0.108	0.13	1
C19orf53	0.0427018	-0.30957	0.432	0.522	1
TIMMDC1	0.0285584	-0.310568	0.054	0.109	1
RPS7	0.00898651	-0.310845	0.973	0.978	1
CEP57	0.0582723	-0.311086	0.135	0.196	1
SPN	0.0577051	-0.311136	0.324	0.326	1
LPXN	0.132922	-0.311224	0.081	0.174	1
PSENEN	0.0191322	-0.313812	0.162	0.196	1
ATP5MC1	0.0118008	-0.314057	0.27	0.239	1
SLC29A3	0.353003	-0.314108	0.027	0.109	1
ADNP	0.216403	-0.314173	0.027	0.109	1
RTF2	0.00112913	-0.314315	0.135	0.13	1
GPD1	0.104165	-0.314686	0	0.109	1
ZNF366	0.562183	-0.314963	0.135	0.239	1
STOML2	0.00471709	-0.315311	0.054	0.152	1
TBRG1	0.0336423	-0.315905	0.243	0.196	1
ERO1A	0.199748	-0.315969	0.162	0.217	1
TNRC6B	0.262888	-0.316021	0.189	0.239	1
VMP1	0.013559	-0.316554	0.324	0.304	1
PECAM1	0.117616	-0.317267	0.081	0.13	1
NUFIP2	0.0213267	-0.319215	0.162	0.196	1
NDRG2	0.0855044	-0.31955	0.189	0.261	1
HLA-DQB2	0.000199072	-0.319709	0.108	0.087	1
RNF181	0.0123994	-0.321073	0.432	0.435	1
C9orf85	0.123414	-0.321227	0.027	0.109	1
ZRSR2	0.0870231	-0.321708	0.108	0.152	1
COX7C	0.0386967	-0.321849	0.919	0.935	1
TMX2	0.191399	-0.321854	0.054	0.13	1
ZNF652	0.117403	-0.322853	0.054	0.152	1
CTSC	0.123667	-0.323495	0.324	0.348	1
GRN	0.203365	-0.323901	0.568	0.587	1
LIMA1	0.000696609	-0.324004	0.216	0.196	1
RNF166	0.0528897	-0.324235	0.081	0.152	1
TFPT	0.490146	-0.324573	0.027	0.109	1
POLR3H	0.338104	-0.325058	0.027	0.109	1
ANKRD39	0.104165	-0.326073	0	0.109	1
C8orf33	0.194421	-0.326829	0.027	0.13	1
HEXA	0.269734	-0.328349	0.081	0.174	1
PLEKHJ1	0.0217142	-0.32857	0.189	0.239	1
CARHSP1	0.276319	-0.328907	0.135	0.174	1
SLC11A1	0.439002	-0.329384	0.054	0.174	1
ATG12	0.0929827	-0.329455	0.135	0.196	1
HSPB11	0.00997131	-0.329492	0.432	0.348	1
CRIPT	0.00194067	-0.330396	0.135	0.152	1
PDIA4	0.00571791	-0.330718	0.243	0.217	1
TIMM8B	0.107492	-0.331233	0.297	0.261	1
LCMT1	0.352413	-0.331504	0.027	0.109	1
DNAJC13	0.0295548	-0.331774	0.081	0.109	1
SNU13	0.0271932	-0.334068	0.351	0.348	1
DNTTIP1	0.0218129	-0.334603	0.081	0.152	1
ATM	0.465878	-0.33485	0.135	0.217	1
ASNA1	1.58e-05	-0.334986	0.27	0.239	0.373972
MESD	0.000199112	-0.335579	0.297	0.261	1
AC026369.3	0.0978621	-0.336275	0.027	0.109	1
SMIM26	0.0248595	-0.336368	0.568	0.522	1
ACAT1	0.234727	-0.336474	0.027	0.109	1
ANKRD11	0.0476732	-0.336484	0.162	0.174	1
NDUFA8	0.00184663	-0.336924	0.108	0.13	1
CHURC1	0.16021	-0.336958	0.297	0.326	1
DHRS3	0.058913	-0.337649	0.054	0.13	1
LGALS3BP	0.247874	-0.338055	0.189	0.261	1
RBMX	0.0130314	-0.338087	0.459	0.5	1
ZSWIM7	0.0500201	-0.338476	0.081	0.174	1
CD3D	0.689694	-0.338716	0.027	0.13	1
RPL10	5.77e-07	-0.338737	1	1	0.0137031
TP53	0.228557	-0.339186	0.027	0.13	1
KIAA1191	0.35623	-0.33998	0.027	0.109	1
CD59	0.283602	-0.340017	0.216	0.261	1
TMEM147	0.0190423	-0.340296	0.243	0.261	1
ACTR2	0.00157806	-0.340923	0.459	0.413	1
PPIL3	0.118348	-0.341042	0.108	0.196	1
YAF2	0.00053462	-0.341861	0.135	0.174	1
CCDC59	0.0057568	-0.341893	0.189	0.217	1
2001-03-01	0.0201912	-0.342013	0.568	0.5	1
PFDN1	0.0604409	-0.342477	0.162	0.196	1
RPS23	0.00216757	-0.344479	1	1	1
CWC22	0.0528732	-0.345021	0.081	0.109	1
NASP	0.0180125	-0.345782	0.054	0.13	1
RPL24	0.0190377	-0.346124	0.973	0.957	1
STAT5A	0.196697	-0.346353	0.027	0.109	1
C18orf32	0.00185721	-0.346731	0.405	0.37	1
SUMF2	0.000223995	-0.346734	0.081	0.13	1
SRSF7	0.000209858	-0.347324	0.405	0.326	1
GLB1	0.0366401	-0.34776	0.108	0.13	1
GSPT2	0.258177	-0.348281	0.027	0.109	1
B4GALT1	0.00150123	-0.348561	0.243	0.174	1
AP2M1	3.05e-05	-0.348688	0.324	0.261	0.724825
DDX18	0.132688	-0.349021	0.135	0.217	1
NIFK	0.00317309	-0.349446	0.135	0.196	1
ELMOD3	0.00278056	-0.350727	0.054	0.109	1
KARS	0.0131891	-0.351494	0.162	0.174	1
SSU72	0.002207	-0.351649	0.351	0.304	1
HNMT	0.0586969	-0.351668	0	0.13	1
ABHD5	0.0179428	-0.352232	0.027	0.109	1
SAR1A	0.0707615	-0.352357	0.054	0.152	1
CNPY2	0.0323909	-0.35306	0	0.152	1
GLOD4	0.0608303	-0.353405	0.108	0.217	1
MRPL33	0.00158048	-0.353745	0.27	0.239	1
APRT	0.0765589	-0.354122	0.432	0.435	1
LRCH4	0.000276417	-0.354615	0.081	0.109	1
SLC39A10	0.00348867	-0.354684	0.216	0.239	1
MTIF3	0.0167712	-0.354827	0.378	0.413	1
MARCKS	0.0272351	-0.354853	0.216	0.152	1
MED31	0.168278	-0.355723	0.054	0.109	1
KCTD12	0.000273282	-0.356705	0.243	0.217	1
FAM200B	0.0637066	-0.357343	0.054	0.13	1
GPATCH8	0.0906619	-0.357371	0.081	0.174	1
CETN3	0.305117	-0.357835	0.081	0.174	1
MPG	0.00816548	-0.359053	0.297	0.326	1
SEM1	0.00749904	-0.359279	0.568	0.522	1
TRAPPC3	0.0266391	-0.359491	0.135	0.174	1
COX6C	0.000172599	-0.359524	0.676	0.587	1
N4BP2L2	0.000782692	-0.360375	0.378	0.391	1
LRRC40	0.388641	-0.362184	0.027	0.109	1
RPL6	0.00853177	-0.362684	0.946	1	1
SARS	0.00315954	-0.363001	0.324	0.261	1
TIMM10	0.0032148	-0.363595	0.216	0.217	1
EIF1	0.0533574	-0.364233	0.973	1	1
HLA-DPB1	0.000213602	-0.365195	1	1	1
TRAPPC2L	0.138728	-0.365246	0.054	0.13	1
LTA4H	0.0327813	-0.36583	0.189	0.261	1
ANAPC15	0.000137502	-0.366008	0.081	0.13	1
PNKD	0.000288057	-0.36623	0.054	0.109	1
TBL1XR1	0.800172	-0.366329	0.162	0.217	1
AC004687.1	0.0474863	-0.366736	0.541	0.543	1
ABHD14B	0.0150526	-0.366848	0.135	0.196	1
CCDC66	0.407152	-0.366992	0.027	0.152	1
CBFB	0.22194	-0.367693	0.054	0.196	1
RPS3	0.00032098	-0.368963	0.973	1	1
RSRC2	9.87e-07	-0.370103	0.351	0.239	0.0234418
EFCAB14	0.197871	-0.370258	0.135	0.239	1
RPAIN	0.00212546	-0.371392	0.189	0.217	1
C16orf54	0.00132768	-0.371785	0.054	0.13	1
CEBPZ	0.00162027	-0.372266	0.135	0.174	1
SHMT2	0.0815903	-0.372714	0.108	0.196	1
ATP5MF	0.000234869	-0.372773	0.676	0.652	1
CCL18	0.22565	-0.373246	0.054	0.174	1
F8A1	0.0112732	-0.373435	0.081	0.13	1
PSMA3-AS1	0.290437	-0.373799	0.108	0.196	1
RANBP1	0.093142	-0.373993	0.243	0.348	1
SET	0.0166722	-0.373997	0.432	0.5	1
NAA10	0.0852596	-0.374604	0.162	0.217	1
AP2S1	0.089662	-0.37489	0.568	0.63	1
RPS8	0.000225321	-0.375022	1	1	1
GNAI3	0.152192	-0.375233	0.135	0.217	1
EPB41L4A-AS1	0.0107647	-0.375408	0.081	0.13	1
IGBP1	0.00079894	-0.375774	0.216	0.196	1
DPYSL2	0.00107152	-0.376496	0.568	0.5	1
UBE2R2	0.00671258	-0.376765	0.135	0.196	1
MRC1	0.104165	-0.377302	0	0.109	1
GPER1	0.0586969	-0.377468	0	0.13	1
EDF1	0.0726628	-0.378226	0.676	0.739	1
BCL11A	0.0469391	-0.379419	0.243	0.261	1
THRAP3	0.0645555	-0.379697	0.216	0.261	1
RAP2C	0.000572539	-0.380672	0.081	0.109	1
CAMLG	0.00278664	-0.381617	0.324	0.283	1
CEBPB	0.410579	-0.382131	0.243	0.348	1
KPNA4	0.00147266	-0.382954	0.162	0.217	1
ELOB	0.000323383	-0.383676	0.703	0.609	1
DOK2	0.104165	-0.384121	0	0.109	1
MYBL1	0.208677	-0.384635	0.027	0.13	1
YBX1	0.0019794	-0.384649	0.919	0.891	1
PLEKHO1	0.00042444	-0.38495	0.432	0.413	1
APLP2	0.0237535	-0.386277	0.135	0.217	1
BCL2L1	0.104165	-0.387192	0	0.109	1
RAB32	0.0260195	-0.387479	0.486	0.63	1
RCC1L	0.181997	-0.388107	0.027	0.152	1
MGST2	0.00147088	-0.388234	0.243	0.217	1
TUBB	0.0896672	-0.388512	0.432	0.5	1
ECHDC1	0.00803727	-0.389636	0.054	0.152	1
ZNF791	0.0586969	-0.38966	0	0.13	1
PRKCSH	0.349015	-0.391205	0.081	0.174	1
UTF1	0.248487	-0.39142	0.027	0.109	1
PRH1	0.104165	-0.391673	0	0.109	1
INHBA	0.0586969	-0.391921	0	0.13	1
QPCT	0.0153169	-0.393391	0.216	0.239	1
LYRM7	0.0586969	-0.393437	0	0.13	1
TGFBI	0.106316	-0.394191	0.27	0.348	1
PSMA7	0.0319524	-0.395221	0.73	0.717	1
MS4A7	0.00209714	-0.398701	0.351	0.391	1
PRPF38B	0.0705155	-0.40036	0.189	0.261	1
MRPL53	0.000256818	-0.403488	0.135	0.174	1
SNRPC	0.0301325	-0.403938	0.216	0.261	1
NHLRC3	0.163358	-0.404894	0.027	0.196	1
PAWR	0.0792644	-0.405928	0.027	0.13	1
SLC43A2	0.000198508	-0.406978	0.054	0.13	1
CCNB1IP1	0.120214	-0.407703	0.054	0.174	1
ZNF33A	0.0152616	-0.407881	0.081	0.109	1
HIST1H4C	0.127912	-0.408242	0.324	0.37	1
SYNC	0.104165	-0.410766	0	0.109	1
MT-ND4	0.15176	-0.411143	0.919	0.957	1
AC020656.1	0.207704	-0.411173	0.081	0.217	1
CMTM7	0.101554	-0.413378	0.135	0.261	1
PSMC3	0.0150299	-0.4171	0.135	0.239	1
RIN3	0.0179631	-0.418843	0.135	0.196	1
MRPL20	0.0211507	-0.419171	0.297	0.304	1
RPSA	0.00290037	-0.419202	0.892	0.913	1
BLOC1S1	0.000585661	-0.41955	0.432	0.413	1
TOMM7	0.00328909	-0.419581	0.865	0.935	1
TMSB4X	9.71e-07	-0.420208	1	1	0.0230601
MCOLN1	0.0586969	-0.420452	0	0.13	1
LSM12	3.98e-05	-0.420536	0.189	0.174	0.943864
NUBP1	0.298711	-0.420661	0.027	0.152	1
ATP5MPL	0.0104873	-0.42144	0.703	0.674	1
OGFRL1	0.00331751	-0.421523	0.135	0.174	1
YWHAE	0.0204825	-0.422978	0.432	0.391	1
ARID1B	0.0778797	-0.423495	0.216	0.283	1
ANP32B	0.00116299	-0.424678	0.541	0.543	1
ESF1	0.0451327	-0.425359	0.027	0.174	1
ATF4	0.015246	-0.426835	0.486	0.543	1
S100A6	0.00588467	-0.426986	0.946	1	1
ATP5MC3	0.0105642	-0.427896	0.514	0.565	1
ANKRD40	0.104165	-0.429998	0	0.109	1
NBPF12	0.291041	-0.43089	0.027	0.13	1
ATP5F1A	0.0111093	-0.433431	0.432	0.457	1
COMMD3	0.0177087	-0.433838	0.027	0.239	1
SYF2	0.14879	-0.436595	0.297	0.413	1
MED21	0.0950877	-0.436906	0.054	0.152	1
EMG1	0.104165	-0.441612	0	0.109	1
SIVA1	0.0128603	-0.442354	0.189	0.217	1
IDS	0.00454617	-0.442468	0.27	0.283	1
SLCO2B1	0.104165	-0.442628	0	0.109	1
EIF3L	0.0303666	-0.443252	0.541	0.587	1
MINOS1	0.0172187	-0.443783	0.351	0.435	1
ATP1B1	0.00437271	-0.44453	0.162	0.196	1
FCGRT	0.0011239	-0.444839	0.486	0.457	1
CCNI	0.00354067	-0.44573	0.676	0.761	1
NDUFB7	0.0199816	-0.447638	0.216	0.391	1
ARL6IP1	0.00259946	-0.447751	0.297	0.261	1
MCFD2	0.000159231	-0.449023	0.081	0.174	1
GOLIM4	0.327204	-0.453595	0.081	0.217	1
PSAP	0.0209541	-0.454424	0.784	0.804	1
AP1S2	0.00768685	-0.456887	0.622	0.63	1
CD63	0.00279539	-0.459462	0.541	0.543	1
CHP1	0.0240722	-0.459718	0.054	0.217	1
CIRBP	0.0121194	-0.460627	0.595	0.674	1
TMEM273	0.0935019	-0.464151	0.162	0.217	1
CSF2RA	0.00931346	-0.465218	0.432	0.435	1
ZNF814	0.0323909	-0.466495	0	0.152	1
DNAJC19	0.114641	-0.466873	0.027	0.152	1
NDUFA10	0.158906	-0.467371	0.162	0.261	1
COPS9	0.016891	-0.467854	0.351	0.348	1
SF3B5	0.102805	-0.468037	0.243	0.37	1
DDX46	0.00731107	-0.469342	0.351	0.391	1
TFRC	0.103533	-0.471432	0.054	0.217	1
CISD3	0.063513	-0.472097	0.108	0.196	1
SNRPN	0.16611	-0.475377	0.027	0.196	1
TCEAL8	0.00644977	-0.477048	0.054	0.13	1
NUCKS1	0.070645	-0.477655	0.27	0.391	1
NDUFA4	0.00541364	-0.47944	0.622	0.63	1
FBL	0.0747478	-0.482269	0.189	0.283	1
RPL29	0.000348651	-0.483132	0.811	1	1
ZFAND1	0.00188774	-0.483965	0.081	0.217	1
ECH1	0.0167324	-0.484005	0.108	0.217	1
NPM3	0.150676	-0.484177	0.027	0.152	1
RPS15	3.03e-07	-0.486503	0.973	0.978	0.00720311
OTULINL	0.0227468	-0.486719	0.162	0.239	1
PPP1R14B	0.126881	-0.48767	0.108	0.304	1
STXBP2	0.00962534	-0.488657	0.162	0.239	1
MZT2B	0.00063234	-0.489507	0.405	0.5	1
AC005162.3	0.0586969	-0.489579	0	0.13	1
SEC11A	0.00101464	-0.490032	0.622	0.587	1
EIF4A2	1.36e-05	-0.491501	0.486	0.413	0.32303
C1QB	0.00285585	-0.4916	0.405	0.717	1
PHF21A	0.0586969	-0.495335	0	0.13	1
PHF14	0.0180838	-0.495902	0.081	0.196	1
AMFR	0.018418	-0.496089	0.135	0.174	1
CYBA	0.00365374	-0.496674	0.838	0.87	1
MT-ND2	0.00966118	-0.497951	0.919	0.87	1
FGL2	0.0802016	-0.500512	0.595	0.761	1
ZC3H13	0.0160154	-0.502303	0.216	0.326	1
CDC42SE1	1.78e-05	-0.502494	0.351	0.283	0.423227
NDUFS4	0.0089854	-0.503222	0.351	0.391	1
AC114760.2	0.0856821	-0.504718	0.054	0.196	1
EXOSC1	0.00871649	-0.50485	0.054	0.217	1
DSTN	0.0104762	-0.506934	0.297	0.348	1
ZCCHC10	0.000448921	-0.514126	0.162	0.239	1
RSL24D1	0.0282577	-0.515407	0.459	0.565	1
IFT20	0.0345843	-0.515534	0.216	0.348	1
CACYBP	0.00230808	-0.515541	0.324	0.326	1
ERGIC3	1.49e-05	-0.518484	0.27	0.304	0.353291
CTSZ	0.000855516	-0.51934	0.622	0.63	1
ITPRIPL2	0.0229943	-0.520439	0.081	0.261	1
PLA2G16	0.00931605	-0.521347	0	0.196	1
RASA4	0.0993439	-0.524691	0.027	0.196	1
PCBP2	6.4e-05	-0.52696	0.568	0.63	1
PPP1R35	0.0568094	-0.533036	0.027	0.196	1
RPL32	8.54e-09	-0.539148	0.973	1	0.000202681
ESRRA	0.00252169	-0.541105	0.054	0.217	1
CD1C	0.343984	-0.543173	0.027	0.152	1
RPL41	3.43e-14	-0.544062	1	1	8.14e-10
LGALS2	0.023691	-0.54453	0.838	0.891	1
POLR2K	0.137126	-0.545404	0.135	0.326	1
PSMA2	0.00232836	-0.545448	0.189	0.37	1
SCD	0.00931605	-0.546931	0	0.196	1
S100A13	0.00486228	-0.547248	0	0.217	1
EVI2A	0.010198	-0.552794	0.378	0.5	1
SLIRP	0.00549198	-0.552804	0.243	0.37	1
C9orf16	0.00603191	-0.55536	0.459	0.522	1
PFDN5	3.91e-05	-0.556163	0.892	0.978	0.928411
CSTA	0.044921	-0.567879	0.027	0.239	1
CD1A	0.104165	-0.573923	0	0.109	1
CCDC6	1.31e-06	-0.577655	0.243	0.174	0.0310691
PHLDA3	3.46e-06	-0.577779	0.081	0.196	0.0821796
RPS27A	4.78e-08	-0.579664	1	1	0.00113446
NDUFA13	0.000199784	-0.580277	0.324	0.391	1
UQCRQ	0.000731088	-0.580654	0.486	0.565	1
TRMT112	0.0220006	-0.581317	0.541	0.717	1
CLEC9A	0.0528591	-0.582395	0.649	0.783	1
TAX1BP3	0.00881283	-0.583317	0.135	0.261	1
GCHFR	0.056987	-0.584359	0.135	0.304	1
MS4A4A	0.0380261	-0.585926	0.027	0.196	1
RPS15A	3.98e-08	-0.58618	0.973	1	0.000944506
EIF5B	0.00510301	-0.586409	0.459	0.565	1
MRPL23	0.00835297	-0.589667	0.162	0.239	1
EEF1D	0.000696579	-0.590672	0.865	0.913	1
PURA	0.00931605	-0.595916	0	0.196	1
NAP1L1	0.000142431	-0.597675	0.838	0.913	1
NDUFB8	0.00682212	-0.601624	0.027	0.261	1
RPL35A	4.28e-09	-0.602655	0.946	1	0.00010167
RNASET2	0.00345712	-0.605846	0.459	0.543	1
DNAJC7	0.005394	-0.609449	0.324	0.457	1
SNRPE	8.13e-05	-0.61196	0.297	0.326	1
CBX3	0.000368623	-0.615124	0.541	0.674	1
CTNNB1	0.0886456	-0.615809	0.324	0.304	1
FCGR3A	0.0677112	-0.623177	0.027	0.239	1
ATP5IF1	0.00037835	-0.628649	0.27	0.413	1
CES1	0.00486228	-0.630128	0	0.217	1
RPL18A	9.87e-06	-0.632169	1	1	0.234417
PRPF4B	0.00122883	-0.63511	0.243	0.435	1
MCEMP1	0.0323909	-0.6353	0	0.152	1
CALM2	0.00168483	-0.652733	0.784	0.87	1
CDC42SE2	2.34e-05	-0.660485	0.405	0.413	0.556578
POLR2F	0.000561543	-0.665775	0.081	0.304	1
HLA-DMB	0.000197864	-0.668233	0.486	0.652	1
ATP5PO	0.00457094	-0.672399	0.162	0.391	1
CTSS	0.000763737	-0.672772	0.541	0.761	1
ACP5	5.01e-06	-0.674476	0.297	0.457	0.118897
ATP6V1E1	0.0200998	-0.677899	0.162	0.391	1
NDUFC2	0.000768332	-0.684469	0.27	0.457	1
RPL4	4.44e-06	-0.685206	0.865	0.957	0.105518
KCNK6	0.000161428	-0.68716	0.351	0.522	1
RPL36	2.13e-06	-0.688926	0.973	1	0.0505146
RPS14	9.27e-11	-0.695651	0.973	1	2.2e-06
POLR2J3.1	9.48e-05	-0.698254	0.054	0.261	1
RPL13	2.85e-14	-0.698334	0.973	1	6.77e-10
NDUFS5	0.000153067	-0.698557	0.378	0.457	1
HSD17B11	0.0142313	-0.700822	0.081	0.37	1
ZFP36L2	0.000808163	-0.70147	0.108	0.239	1
POLR2L	3.67e-07	-0.704355	0.378	0.391	0.00871292
NUPR1	0.0592776	-0.704655	0.108	0.261	1
PFDN4	0.00532546	-0.706062	0.162	0.304	1
EVI2B	3.05e-05	-0.713166	0.514	0.674	0.725119
RPS5	1.1e-10	-0.714399	0.892	1	2.62e-06
PNISR	0.00158702	-0.715948	0.378	0.478	1
PET100	0.000198182	-0.717719	0.378	0.457	1
TMEM120B	0.0119912	-0.721566	0.027	0.304	1
VAMP2	0.000108572	-0.723596	0.162	0.326	1
HCST	0.00389471	-0.725001	0.216	0.522	1
EIF3E	3.74e-06	-0.728293	0.622	0.783	0.088901
S100A9	0.00422476	-0.728898	0.189	0.565	1
ATP5PF	2.6e-05	-0.732522	0.432	0.457	0.616254
CHMP4A	0.00197361	-0.73649	0.027	0.304	1
MALAT1	3.6e-08	-0.737654	0.946	1	0.000854631
TXNIP	0.000175335	-0.739886	0.324	0.609	1
RPL10A	2.01e-07	-0.746614	0.892	1	0.0047791
NDUFB1	4.1e-05	-0.751446	0.541	0.587	0.974
LGALS1	0.00037882	-0.758653	0.757	0.957	1
RPS9	2.51e-08	-0.760684	0.892	0.978	0.000596189
RPL15	1.05e-07	-0.76287	0.946	1	0.00248784
RPL3	3.1e-09	-0.769037	0.919	0.957	7.36e-05
RBM3	2.21e-06	-0.769559	0.351	0.435	0.0523582
CFD	2.6e-05	-0.771503	0.054	0.261	0.617449
CD44	0.000271865	-0.778752	0.162	0.478	1
KCNJ2	0.104165	-0.778877	0	0.109	1
SERPINA1	0.0318912	-0.800274	0.243	0.478	1
RPS2	3.28e-12	-0.80217	0.973	1	7.8e-08
AXL	0.00103797	-0.803753	0.297	0.522	1
DNASE1L3	0.00112427	-0.81151	0.324	0.522	1
CCL17	0.231617	-0.818354	0.027	0.13	1
ZFAS1	0.000240683	-0.818415	0.649	0.783	1
CBX6	0.000990493	-0.830714	0.297	0.435	1
PPP1CB	0.000422305	-0.833918	0.459	0.543	1
BRI3	0.000138872	-0.838609	0.216	0.565	1
RPLP2	2.27e-16	-0.856434	0.973	1	5.4e-12
FN1	0.000621309	-0.865172	0	0.283	1
FTL	2.19e-13	-0.867843	0.973	1	5.2e-09
CDC42	2.23e-06	-0.868649	0.649	0.804	0.0528854
UBA52	5.29e-12	-0.885944	0.973	1	1.26e-07
SNHG25	0.000621309	-0.889442	0	0.283	1
RPL26	1.03e-16	-0.89735	0.973	1	2.45e-12
CD81	2.02e-05	-0.90152	0.189	0.435	0.480223
RPL9	8.12e-12	-0.902046	0.919	1	1.93e-07
CD9	2.4e-05	-0.903525	0.135	0.413	0.570815
TSPO	0.000358913	-0.911766	0.351	0.652	1
RPL34	3.17e-15	-0.916249	1	1	7.52e-11
RPS25	6.89e-10	-0.921225	0.919	1	1.63e-05
C6orf48	0.00193914	-0.923425	0.135	0.5	1
CD52	5.14e-05	-0.92381	0.595	0.87	1
MS4A6A	0.000325034	-0.956752	0.162	0.587	1
TMBIM4	1.2e-05	-0.970713	0.108	0.413	0.285707
RPS19	7.47e-18	-0.973086	0.973	1	1.77e-13
RPS6	3.29e-18	-0.973709	0.946	1	7.8e-14
FBP1	1.84e-06	-0.979335	0.081	0.37	0.0436943
VSIG4	0.000866566	-0.980391	0.054	0.304	1
RPL7	2.4e-12	-0.980834	0.919	0.978	5.7e-08
ALOX5AP	0.000114885	-1.00223	0.108	0.478	1
LYZ	6.69e-08	-1.00831	0.838	0.978	0.00158843
TYROBP	3.1e-06	-1.02369	0.703	0.935	0.073613
NOP53	1.18e-05	-1.03154	0.351	0.696	0.280542
NDUFA11	8.99e-07	-1.05198	0.162	0.5	0.021343
RPS11	3.09e-13	-1.05865	0.865	0.978	7.34e-09
RPS16	2.58e-16	-1.06095	0.973	1	6.13e-12
C1QA	1.94e-07	-1.06881	0.162	0.761	0.00459621
C1orf56	0.00382115	-1.07529	0.027	0.283	1
LST1	8.1e-06	-1.08278	0.486	0.63	0.19232
RPS27	2.5e-18	-1.08788	0.973	1	5.94e-14
HNRNPH1	1.74e-05	-1.1401	0.216	0.609	0.414181
RETN	3.09e-05	-1.15386	0	0.37	0.732535
S100A4	4.44e-07	-1.15569	0.405	0.848	0.0105508
RPL37A	4.95e-22	-1.17072	0.946	1	1.17e-17
CTSD	2.32e-08	-1.21446	0.081	0.717	0.000551799
MARCO	2.62e-06	-1.22151	0	0.435	0.0621353
RPL23A	1.26e-18	-1.31543	0.919	1	3e-14
RPL27	9.41e-16	-1.32131	0.865	0.978	2.23e-11
RPS18	7.57e-23	-1.34849	1	1	1.8e-18
RPL23	1.07e-12	-1.36171	0.811	0.957	2.55e-08
RPL17	2.64e-16	-1.45638	0.811	1	6.28e-12
RPL36A	1.24e-16	-1.51941	0.649	0.978	2.94e-12
RPS29	7.51e-26	-1.52096	0.946	1	1.78e-21
RPL38	3.99e-23	-1.54485	0.838	1	9.48e-19
RPL35	1.85e-25	-1.55382	0.865	1	4.4e-21
RPL31	4.19e-17	-1.61139	0.892	1	9.94e-13
CRIP1	6.13e-12	-1.63786	0.514	0.978	1.46e-07
RPL21	1.45e-26	-1.68774	0.973	1	3.44e-22
FABP4	1.05e-11	-1.88526	0	0.696	2.49e-07
RPL13A	5.11e-34	-2.10186	0.892	1	1.21e-29
APOE	2.87e-12	-2.14242	0	0.717	6.8e-08
RPS10	4.17e-28	-2.21739	0.432	1	9.9e-24
RPL27A	2.63e-29	-2.33974	0.676	1	6.25e-25
RPS20	2.62e-28	-2.63655	0.486	1	6.23e-24
APOC1	1.38e-23	-2.67586	0.27	1	3.27e-19
RPS17	5.2e-25	-2.68057	0.405	1	1.23e-20

## Sheet: cDC1_severe_vs_the_rest
	p_val	avg_logFC	pct.1	pct.2	p_val_adj
RPL27A	4.9743e-22	-2.16959	0.676	1	1.181e-17
RPL35	2.41051e-19	-1.41454	0.865	1	5.72303e-15
RPS20	2.18542e-18	-2.43346	0.486	0.966	5.18863e-14
IFITM3	6.47276e-18	1.75484	1	0.379	1.53676e-13
RPL13A	1.06998e-17	-1.90749	0.892	1	2.54034e-13
RPL37A	1.26986e-17	-1.05794	0.946	1	3.0149e-13
RPL21	1.7809e-17	-1.52556	0.973	1	4.22821e-13
RPS17	1.33517e-16	-2.4681	0.405	0.931	3.16997e-12
RPS29	6.68444e-16	-1.36263	0.946	1	1.58702e-11
RPS18	9.93273e-16	-1.20841	1	1	2.35823e-11
RPL38	1.21958e-14	-1.37778	0.838	1	2.89552e-10
TAOK1	1.42803e-14	2.20325	0.946	0.241	3.39043e-10
IFITM2	1.47545e-14	1.57564	0.973	0.379	3.50302e-10
RPL23A	1.83337e-14	-1.1857	0.919	1	4.35279e-10
IFITM1	3.99468e-14	1.8126	0.973	0.224	9.48417e-10
RPS6	5.42097e-14	-0.873166	0.946	1	1.28705e-09
APOC1	7.09257e-14	-2.45659	0.27	0.879	1.68392e-09
RPS19	1.06893e-13	-0.866152	0.973	1	2.53785e-09
RPL31	5.26646e-13	-1.43212	0.892	1	1.25036e-08
RPL27	6.38759e-13	-1.1981	0.865	0.983	1.51654e-08
RPS27	1.3833e-12	-0.962659	0.973	1	3.28423e-08
RPS10	1.46116e-12	-2.00068	0.432	0.914	3.46908e-08
MAFF	5.04065e-12	0.614313	0.405	0.034	1.19675e-07
IFI27	6.86537e-12	1.925	0.865	0.552	1.62998e-07
RPS16	2.19054e-11	-0.934638	0.973	1	5.20078e-07
RPL36A	3.43655e-11	-1.32214	0.649	0.966	8.15907e-07
RPL17	4.40967e-11	-1.27264	0.811	0.983	1.04694e-06
IFI30	5.75116e-11	1.77484	0.865	0.241	1.36544e-06
APOE	1.25372e-10	-1.94905	0	0.621	2.97658e-06
RPLP2	1.75952e-10	-0.716159	0.973	1	4.17744e-06
CCL2	1.79132e-10	1.32225	0.486	0.052	4.25295e-06
FABP4	3.25184e-10	-1.69778	0	0.603	7.72052e-06
RPS2	4.98483e-10	-0.712861	0.973	1	1.1835e-05
UBA52	5.00281e-10	-0.778559	0.973	1	1.18777e-05
SAT1	5.25464e-10	1.12089	0.973	0.776	1.24756e-05
RPS5	6.98613e-10	-0.647796	0.892	1	1.65865e-05
KAT2B	1.00897e-09	0.825826	0.486	0.155	2.3955e-05
MT-ATP8	1.01102e-09	1.11685	0.919	0.259	2.40037e-05
RPL13	1.20636e-09	-0.594512	0.973	1	2.86414e-05
RPS11	1.75363e-09	-0.932578	0.865	0.983	4.16346e-05
NAMPT	3.42114e-09	1.27072	0.838	0.259	8.12248e-05
RPL23	4.4844e-09	-1.2027	0.811	0.948	0.000106469
RPL3	6.24665e-09	-0.695446	0.919	0.966	0.000148308
DUSP4	6.37393e-09	1.34726	0.649	0.138	0.00015133
RPS9	7.60231e-09	-0.706927	0.892	0.983	0.000180494
SYNGR2	1.00376e-08	1.19151	0.919	0.672	0.000238313
RPS25	1.32584e-08	-0.813807	0.919	1	0.000314781
RPL9	1.32999e-08	-0.782584	0.919	1	0.000315765
LAG3	2.10109e-08	1.19178	0.838	0.293	0.000498841
RPL41	2.11026e-08	-0.456342	1	1	0.000501018
RPL34	1.12059e-07	-0.765413	1	1	0.00266049
DUSP1	1.47338e-07	1.37321	0.73	0.276	0.0034981
RPS14	1.64548e-07	-0.593679	0.973	1	0.0039067
CRIP1	1.84009e-07	-1.43098	0.514	0.897	0.00436873
PLSCR1	1.92712e-07	1.03791	0.892	0.362	0.00457538
MT-ND4L	3.87696e-07	1.16835	0.838	0.397	0.00920467
LYZ	3.97997e-07	-0.89848	0.838	0.983	0.00944924
FOS	4.23652e-07	1.54712	0.676	0.259	0.0100583
CTSD	4.6555e-07	-1.03617	0.081	0.621	0.0110531
PPID	4.78666e-07	0.39138	0.27	0.103	0.0113645
RPL26	4.95415e-07	-0.745792	0.973	1	0.0117621
COX5A	5.99588e-07	0.890685	0.919	0.672	0.0142354
RPL10A	1.07343e-06	-0.656379	0.892	1	0.0254855
NME2	1.12537e-06	0.97341	0.838	0.293	0.0267185
MX1	1.56005e-06	0.756388	0.865	0.328	0.0370388
ETV6	1.60667e-06	1.00368	0.784	0.276	0.0381456
CD74	1.64026e-06	0.493457	1	1	0.038943
TNFSF10	1.74637e-06	0.415913	0.757	0.241	0.0414623
BCL2A1	2.00177e-06	1.07807	0.811	0.362	0.0475259
MT-CO2	2.53518e-06	0.823646	1	0.983	0.0601901
RPL7	3.08973e-06	-0.821974	0.919	0.966	0.0733563
RBM3	3.33303e-06	-0.851653	0.351	0.534	0.0791329
MX2	3.47813e-06	0.843696	0.784	0.259	0.0825777
TXN	3.69246e-06	1.0264	0.973	0.759	0.0876665
RNF126	4.21526e-06	0.290875	0.216	0.052	0.100079
ISG15	4.86052e-06	0.746186	0.973	0.621	0.115399
IRF7	5.30828e-06	0.838174	0.838	0.31	0.126029
H3F3B	5.45528e-06	0.825014	0.973	0.845	0.129519
LIMD1	5.91505e-06	0.267944	0.162	0.086	0.140435
KLF6	6.04631e-06	1.04149	0.838	0.534	0.143551
MAP3K8	6.09988e-06	0.962419	0.432	0.207	0.144823
ARL4C	6.64108e-06	0.853928	0.811	0.31	0.157672
TRPS1	6.65858e-06	0.405454	0.243	0.103	0.158088
PTPN2	6.9594e-06	0.813212	0.676	0.362	0.16523
IFI44L	7.04157e-06	1.07921	0.73	0.224	0.167181
RPL18A	7.33843e-06	-0.572061	1	1	0.174229
ATP6V0C	7.81335e-06	0.87916	0.649	0.172	0.185505
MTRNR2L12	7.84141e-06	0.869927	0.73	0.207	0.186171
NFKBIZ	8.90726e-06	0.787111	0.432	0.086	0.211476
RPL32	1.04276e-05	-0.442438	0.973	1	0.247572
PHLDA2	1.10353e-05	0.995967	0.486	0.086	0.262001
CDC42	1.11067e-05	-0.785155	0.649	0.81	0.263695
RPL15	1.12508e-05	-0.641337	0.946	1	0.267116
CST7	1.13311e-05	1.05437	0.919	0.638	0.269023
CLIC4	1.21022e-05	0.49689	0.405	0.121	0.287331
ISG20	1.46172e-05	0.905487	0.838	0.397	0.347042
G0S2	1.59673e-05	0.346473	0.108	0.034	0.379096
SIPA1L1	1.67248e-05	0.60757	0.351	0.103	0.397079
MYL12A	1.75208e-05	0.660503	1	0.793	0.41598
TMSB4X	1.82568e-05	-0.40031	1	1	0.433453
MALT1	1.84859e-05	0.57164	0.378	0.121	0.438893
PPM1K	1.92398e-05	0.658031	0.757	0.259	0.456792
ZFP36	2.15204e-05	1.12347	0.703	0.362	0.510938
HIST2H2AA4	2.16135e-05	0.553292	0.243	0.052	0.513149
C1QA	2.22127e-05	-0.873958	0.162	0.655	0.527373
ESYT2	2.26066e-05	0.631178	0.162	0.052	0.536725
FBP1	2.58081e-05	-0.851982	0.081	0.328	0.612735
RPL4	2.84423e-05	-0.60662	0.865	0.966	0.675277
SERPINB1	3.11679e-05	0.667424	0.973	0.672	0.739988
PDE4B	3.59939e-05	0.749172	0.378	0.103	0.854566
RPL35A	3.73337e-05	-0.486155	0.946	1	0.886376
ZBTB1	3.81701e-05	0.271683	0.162	0.103	0.906233
GTF2H1	3.91384e-05	0.297029	0.135	0.121	0.929225
MARCO	3.92779e-05	-1.0638	0	0.345	0.932536
NDUFA11	4.22949e-05	-0.90107	0.162	0.431	1
RPL10	4.29568e-05	-0.26983	1	1	1
OAS3	4.41534e-05	0.775601	0.649	0.19	1
SENP5	4.57739e-05	-0.260442	0.054	0.121	1
NR4A3	5.06673e-05	1.20234	0.568	0.224	1
DDX60L	5.69857e-05	0.717579	0.405	0.121	1
FTL	6.2554e-05	-0.701602	0.973	1	1
RPL36	6.62526e-05	-0.577987	0.973	1	1
ATP6V1G1	7.3409e-05	0.803393	0.757	0.5	1
IMMT	8.01118e-05	0.371865	0.243	0.155	1
SNX6	8.03309e-05	0.769654	0.622	0.259	1
RPS15	8.90492e-05	-0.405189	0.973	0.983	1
CD81	9.04947e-05	-0.772191	0.189	0.466	1
RPS27A	9.3403e-05	-0.465897	1	1	1
CCDC6	9.41092e-05	-0.479972	0.243	0.224	1
SRGN	9.41425e-05	0.659837	0.892	0.759	1
RHOB	9.42248e-05	0.463709	0.27	0.034	1
PPP1R15A	9.51249e-05	0.850088	0.595	0.259	1
SLC38A2	0.000106606	0.751649	0.459	0.103	1
PPA1	0.000110625	0.678787	0.946	0.672	1
CXCL9	0.000116715	-0.598459	0.486	0.241	1
MELTF	0.000121095	0.394207	0.216	0.052	1
MRPS24	0.000122526	0.475565	0.324	0.052	1
CD83	0.00012756	0.952348	0.757	0.345	1
SLC43A2	0.000129563	-0.346838	0.054	0.172	1
CHD2	0.000131722	0.6747	0.486	0.103	1
GNG5	0.000132375	0.502422	0.946	0.759	1
EEFSEC	0.00014172	0.385886	0.27	0.052	1
NR4A2	0.000143792	0.60707	0.324	0.017	1
IER2	0.00014447	0.949579	0.649	0.31	1
RPL29	0.000148347	-0.468697	0.811	1	1
SAMD9L	0.000152108	0.667381	0.703	0.241	1
C15orf48	0.000155187	0.441751	0.811	0.379	1
NOP53	0.000156203	-0.915272	0.351	0.724	1
RPS15A	0.000157425	-0.452389	0.973	1	1
ARHGEF2	0.000161529	0.267721	0.189	0.121	1
LGALS1	0.000162188	-0.727056	0.757	0.966	1
CD69	0.000165277	0.82623	0.459	0.138	1
PTMA	0.000169438	-0.256968	0.973	1	1
CSRNP1	0.000176649	0.517376	0.324	0.155	1
RPL30	0.000183176	0.340839	1	0.983	1
HIST1H2AC	0.000191617	0.723966	0.432	0.069	1
ARHGAP9	0.000193782	0.36127	0.243	0.069	1
AL138963.3	0.000195808	0.345084	0.189	0.052	1
CD9	0.000195924	-0.783008	0.135	0.362	1
NAPSA	0.0001995	0.674789	0.595	0.19	1
CFD	0.000204748	-0.656522	0.054	0.224	1
C8orf76	0.000222205	0.258876	0.162	0.052	1
LST1	0.000231039	-0.885784	0.486	0.534	1
FAM210B	0.000231326	0.378896	0.108	0.034	1
POLR2L	0.000231928	-0.639814	0.378	0.466	1
AK6	0.000238034	0.259023	0.108	0.069	1
HNRNPH1	0.000239607	-1.00536	0.216	0.586	1
IFIT2	0.000253063	0.505924	0.622	0.207	1
SAMHD1	0.000260403	0.609918	0.838	0.517	1
RETN	0.000261829	-1.00113	0	0.293	1
PARP15	0.000276857	0.302341	0.135	0.052	1
CREBRF	0.00028282	0.754861	0.459	0.155	1
SH3TC1	0.000283834	0.293011	0.27	0.069	1
TYROBP	0.000284913	-0.871181	0.703	0.897	1
JUNB	0.000289119	1.04321	0.649	0.379	1
LMBR1L	0.000289388	0.399165	0.27	0.086	1
RPSA	0.000305434	-0.397213	0.892	0.931	1
RUBCN	0.000313179	0.466844	0.189	0.103	1
TMEM167B	0.000321723	0.287247	0.216	0.121	1
TCF4	0.000324839	0.549596	0.324	0.172	1
POLR2F	0.000325438	-0.583161	0.081	0.328	1
GAPDH	0.00032726	0.54909	0.946	0.862	1
ELF1	0.000339626	0.935688	0.649	0.276	1
EPSTI1	0.000349203	0.68748	0.811	0.431	1
PNOC	0.000349604	0.769999	0.243	0	1
AREG	0.000349604	0.939953	0.243	0	1
RSAD2	0.000350069	0.333734	0.595	0.207	1
C8orf59	0.000353885	0.64686	0.757	0.362	1
SLFN5	0.000372713	0.632453	0.459	0.155	1
TMBIM4	0.000378148	-0.831999	0.108	0.362	1
MCFD2	0.000383707	-0.377298	0.081	0.19	1
ALDOA	0.000392984	0.760896	0.73	0.31	1
NR4A1	0.000397567	0.731079	0.324	0.034	1
EMILIN2	0.000398913	0.479894	0.216	0.034	1
OAS2	0.000403971	0.54499	0.622	0.224	1
GAS6	0.000406631	0.664663	0.486	0.155	1
PDE4DIP	0.000442305	0.615188	0.73	0.362	1
RCBTB1	0.000466386	0.292366	0.162	0.052	1
S100A4	0.000480726	-0.972719	0.405	0.759	1
STX12	0.000483076	0.648758	0.622	0.241	1
PNKD	0.000484024	-0.320766	0.054	0.155	1
HLA-DPA1	0.000489963	0.381511	1	1	1
CCNT2	0.000490474	0.56608	0.27	0.034	1
UBFD1	0.000513046	0.254596	0.108	0.069	1
VIM	0.000529669	0.465683	1	0.948	1
IFI44	0.0005303	0.746944	0.541	0.19	1
CPSF2	0.000531696	0.278708	0.135	0.069	1
MYL12B	0.00054167	0.29581	0.919	0.638	1
POLR2J3.1	0.000570707	-0.594878	0.054	0.241	1
HLA-DQA2	0.000579189	-0.530192	0.324	0.224	1
SAP18	0.000585147	0.695611	0.838	0.534	1
G3BP2	0.000596026	0.788631	0.676	0.293	1
PHLDA3	0.000596426	-0.478907	0.081	0.172	1
HLA-DQB1	0.000598744	0.465395	0.973	1	1
GSTP1	0.000602082	0.395998	1	0.759	1
KHSRP	0.000605892	0.2552	0.162	0.086	1
COX17	0.000614165	0.548456	0.919	0.552	1
CCL8	0.000620531	0.564814	0.135	0.034	1
KLF4	0.000626884	0.894141	0.568	0.207	1
BCKDK	0.000638004	0.530728	0.324	0.103	1
PLEKHG2	0.000640131	0.257587	0.162	0.052	1
UBE4A	0.000687008	0.374337	0.162	0.052	1
ATP5PF	0.00069082	-0.66665	0.432	0.534	1
CD52	0.000734573	-0.835433	0.595	0.862	1
GABARAP	0.000749252	0.521329	0.973	0.776	1
CWC25	0.000754577	0.312792	0.108	0.034	1
EXOC6	0.000775623	0.644869	0.27	0.069	1
PFDN5	0.000796741	-0.456307	0.892	0.983	1
SGK1	0.00079876	0.682544	0.486	0.172	1
RSRC2	0.000814199	-0.349034	0.351	0.345	1
TSPAN13	0.000833601	0.857703	0.514	0.155	1
LAP3	0.000836401	0.413619	0.811	0.431	1
AC009948.1	0.00085462	0.270998	0.162	0.069	1
IQGAP2	0.000858942	0.594193	0.541	0.172	1
SERGEF	0.000882327	0.377192	0.108	0.034	1
RGS1	0.000949159	0.685417	0.378	0.052	1
HLA-DMB	0.000953177	-0.651352	0.486	0.69	1
MYH9	0.000955881	0.827768	0.622	0.293	1
AC026979.2	0.00100169	0.383897	0.216	0	1
SLC25A28	0.00102182	0.512644	0.189	0.069	1
USP18	0.00103375	0.349788	0.514	0.207	1
FOSB	0.00107921	0.618188	0.297	0.017	1
GCC1	0.00110078	0.252651	0.135	0.034	1
JUN	0.00110671	0.880395	0.459	0.103	1
IFI16	0.00111087	0.647219	0.865	0.603	1
CRTC2	0.0011303	0.374582	0.297	0.052	1
GRINA	0.00113054	0.650586	0.649	0.362	1
BAZ1A	0.00115154	0.565641	0.757	0.362	1
POMP	0.00121216	0.473329	0.919	0.638	1
HSD17B11	0.00121615	-0.648547	0.081	0.431	1
SMIM29	0.00122962	0.257177	0.189	0.121	1
MAML2	0.00123255	0.42469	0.324	0.138	1
KCTD14	0.00124458	0.494407	0.27	0.052	1
MRPL53	0.00125318	-0.332945	0.135	0.19	1
PIM3	0.00127853	0.829612	0.676	0.31	1
HSPA1A	0.00128342	0.635349	0.135	0.241	1
RAPGEF1	0.00129659	0.315358	0.297	0.138	1
PRPF19	0.00132895	-0.261047	0.108	0.155	1
BRI3	0.00133755	-0.733432	0.216	0.603	1
VAMP2	0.00133787	-0.592879	0.162	0.276	1
SSSCA1	0.00134522	0.369497	0.135	0.086	1
MCL1	0.00137958	0.567523	0.784	0.5	1
PRR13	0.00138696	0.499015	0.838	0.448	1
FOXN3	0.00140097	0.595264	0.243	0.121	1
GPR65	0.00141355	0.545819	0.378	0.069	1
ANXA2	0.00143616	-0.271586	0.73	0.672	1
RPS23	0.0014561	-0.308796	1	1	1
SLC7A5	0.00145874	0.382679	0.27	0.052	1
RAB11FIP1	0.00146357	0.64799	0.676	0.328	1
USP10	0.00147744	0.280507	0.162	0.103	1
SLAMF7	0.00149701	0.472714	0.73	0.328	1
WARS	0.00152813	0.430871	0.811	0.431	1
ZMIZ1	0.00153812	0.556112	0.297	0.103	1
DCTN3	0.00154347	-0.272944	0.162	0.224	1
FN1	0.00155353	-0.740697	0	0.241	1
FBRS	0.00165616	0.264842	0.162	0.069	1
TGIF1	0.00169035	0.286171	0.135	0.034	1
CST3	0.00169838	0.666887	1	1	1
ST3GAL1	0.00175307	0.297907	0.216	0.052	1
SUMF2	0.00177632	-0.278712	0.081	0.121	1
CREM	0.00179406	0.698259	0.459	0.138	1
C16orf54	0.00184018	-0.298282	0.054	0.103	1
LMNB1	0.0018413	0.770317	0.486	0.207	1
SNRPE	0.00186306	-0.549894	0.297	0.414	1
VPS16	0.00189007	0.310764	0.135	0.103	1
STK38L	0.00197224	0.274858	0.189	0.155	1
PNN	0.00201259	-0.307971	0.162	0.259	1
UBE2E3	0.00201756	0.474464	0.297	0.103	1
PLK3	0.00202361	-0.265401	0.108	0.121	1
GOLGA2	0.00207594	0.314699	0.162	0.052	1
CUL4A	0.00208606	0.466649	0.243	0.052	1
DNASE1L3	0.00210226	-0.820516	0.324	0.603	1
CDC42SE2	0.0021487	-0.551723	0.405	0.483	1
CXCL16	0.00225039	0.608055	0.811	0.5	1
LRCH4	0.00225302	-0.307874	0.081	0.138	1
STOML2	0.0022867	-0.276606	0.054	0.19	1
IFIT3	0.00233863	0.893805	0.514	0.207	1
TUBA1A	0.00236567	0.746074	0.784	0.5	1
TIPARP	0.0023928	0.620854	0.405	0.103	1
MIER1	0.00243007	0.667007	0.459	0.207	1
DDA1	0.00247517	0.322809	0.297	0.086	1
TNFAIP3	0.00253666	0.741677	0.297	0.086	1
PFKFB3	0.00258162	0.605194	0.27	0.086	1
PET100	0.00260671	-0.611885	0.378	0.5	1
NSMCE2	0.00264667	0.335623	0.135	0.121	1
WDFY4	0.0026658	0.577401	0.784	0.586	1
AGK	0.00266736	0.274178	0.108	0.103	1
CALM2	0.00270518	-0.592439	0.784	0.879	1
CTDP1	0.00271807	0.337067	0.216	0.086	1
SNHG25	0.00274352	-0.759463	0	0.224	1
NFE2L2	0.00274609	0.711902	0.514	0.241	1
CLIC1	0.00276502	0.467348	0.973	0.81	1
ASNA1	0.00281263	-0.278471	0.27	0.276	1
ANO6	0.00282307	0.264677	0.162	0.103	1
MT-CO1	0.00294094	0.569426	0.973	0.983	1
S100B	0.00302775	1.10699	0.784	0.466	1
CCM2	0.00303686	0.332787	0.189	0.052	1
CCL4L2	0.00305628	2.40845	0.324	0.052	1
PSMA6	0.00306895	0.470941	0.622	0.259	1
IFI6	0.00310107	0.73602	0.595	0.379	1
UGCG	0.00311047	0.490465	0.405	0.086	1
ZCCHC10	0.00314707	-0.459266	0.162	0.328	1
NADSYN1	0.00317267	-0.251842	0.054	0.207	1
MT-ND5	0.00317416	0.73537	0.784	0.5	1
ZNF22	0.00322574	-0.273122	0.081	0.172	1
ATP5IF1	0.0033113	-0.660951	0.27	0.5	1
PLP2	0.00339745	-0.30837	0.378	0.397	1
ATG13	0.0034692	0.278514	0.135	0.034	1
APOBR	0.00349065	0.588745	0.351	0.103	1
GNA13	0.00352269	0.556958	0.486	0.19	1
PRRC2C	0.0035663	0.343573	0.541	0.448	1
COTL1	0.00359697	0.304962	0.811	0.845	1
VSIG4	0.00362029	-0.837921	0.054	0.259	1
KLF2	0.0037452	0.379406	0.27	0.034	1
TSPO	0.00384374	-0.771513	0.351	0.672	1
UBE2L6	0.00385914	0.530782	0.676	0.328	1
CYBA	0.00388579	-0.451239	0.838	0.879	1
VPS26C	0.00391373	0.400846	0.297	0.086	1
CDKN1A	0.00394549	0.998731	0.514	0.224	1
REL	0.00395639	0.764064	0.595	0.241	1
BIRC3	0.00397663	0.563456	0.622	0.259	1
RNASEK	0.00403343	0.615351	0.405	0.19	1
APOBEC3A	0.0040406	-0.725775	0.162	0.103	1
C6orf48	0.00405675	-0.782985	0.135	0.483	1
LY6E	0.00408997	0.635973	0.811	0.672	1
ZNF638	0.00417332	0.378305	0.189	0.121	1
GMPR2	0.00420457	0.269407	0.108	0.069	1
SRRT	0.00424843	0.257921	0.27	0.069	1
IL1RN	0.00426313	0.614196	0.297	0.052	1
POLB	0.00427557	0.264316	0.162	0.034	1
TWF2	0.00428735	0.509502	0.676	0.414	1
HLA-F	0.00431263	0.531834	0.703	0.379	1
RPS3	0.00432886	-0.294823	0.973	1	1
CHCHD3	0.004332	-0.283509	0.216	0.241	1
SAMD9	0.00439317	0.623775	0.568	0.207	1
DCXR	0.00444347	0.570185	0.595	0.259	1
ACTR3	0.00446628	0.452462	0.919	0.621	1
PFDN4	0.00455863	-0.610494	0.162	0.397	1
TBC1D8	0.00466525	0.281603	0.135	0.121	1
CD80	0.00469214	0.705952	0.378	0.172	1
TMEM50A	0.00469315	0.491042	0.757	0.448	1
ZMPSTE24	0.00474626	-0.270097	0.054	0.103	1
GNPTAB	0.00474849	0.442051	0.189	0.121	1
PELI1	0.00487315	0.540363	0.351	0.069	1
ALOX5AP	0.00508653	-0.843426	0.108	0.414	1
ZFAS1	0.00511259	-0.703185	0.649	0.828	1
MALAT1	0.00517475	-0.588538	0.946	0.983	1
EIF3E	0.00522549	-0.611502	0.622	0.828	1
MICAL1	0.00523321	0.655142	0.432	0.172	1
UQCRQ	0.00527963	-0.494554	0.486	0.638	1
RTF2	0.00542499	-0.3362	0.135	0.276	1
STAT6	0.00546707	0.635518	0.514	0.207	1
EDEM1	0.0054793	0.56439	0.595	0.276	1
RSU1	0.00556211	-0.310394	0.27	0.276	1
SLC30A5	0.00557587	0.268008	0.108	0.069	1
HAUS2	0.00565203	0.357841	0.189	0.069	1
RAB31	0.00565689	0.605765	0.757	0.448	1
MAPRE2	0.00574845	0.358663	0.162	0.086	1
SIPA1L3	0.00579998	0.397124	0.189	0.052	1
BHLHE40	0.00582035	0.594221	0.405	0.155	1
PHF11	0.00585558	0.516712	0.541	0.293	1
SLC25A29	0.00586301	0.273556	0.135	0.052	1
ATP5MF	0.00586452	-0.34905	0.676	0.707	1
CHMP4A	0.00590696	-0.628505	0.027	0.276	1
RTCA	0.00604568	0.369628	0.297	0.121	1
CBX6	0.00606801	-0.71335	0.297	0.517	1
MT-ND3	0.00608429	0.314576	0.973	0.914	1
ECHDC1	0.00608883	-0.373542	0.054	0.241	1
TIMP1	0.00614543	0.824245	0.703	0.414	1
STAT2	0.0062395	0.567003	0.595	0.259	1
RSF1	0.00635504	0.448715	0.216	0.224	1
WASL	0.0063636	0.392938	0.162	0.034	1
DAPK1	0.00639318	0.389323	0.27	0.086	1
CD44	0.00647901	-0.646175	0.162	0.483	1
CBX3	0.00658638	-0.545871	0.541	0.707	1
MIEN1	0.00660343	0.355008	0.297	0.121	1
ACP5	0.00665509	-0.550375	0.297	0.431	1
SLC1A5	0.00678181	0.448013	0.324	0.086	1
CHST11	0.00684526	0.326908	0.135	0.052	1
CISD2	0.00686226	0.630356	0.568	0.259	1
NDUFA4	0.00686549	-0.516284	0.622	0.707	1
OASL	0.00687621	0.491002	0.595	0.241	1
LCP1	0.00688071	0.500779	0.73	0.431	1
ROCK1	0.00690448	0.682241	0.622	0.345	1
BRD2	0.00693031	0.548381	0.568	0.241	1
ST8SIA4	0.00701291	0.655432	0.459	0.172	1
UCP2	0.00716421	0.653555	0.73	0.5	1
TNF	0.00721437	0.59552	0.27	0.034	1
CYP2S1	0.00722741	0.409968	0.405	0.138	1
ACIN1	0.00736952	0.412159	0.27	0.121	1
RPS4X	0.00737132	-0.279377	0.919	1	1
DUSP5	0.00743464	0.62151	0.432	0.155	1
EIF2AK2	0.00746947	0.511417	0.595	0.276	1
MT2A	0.0075143	0.890959	0.486	0.224	1
CXCL8	0.00753033	0.343087	0.162	0	1
SLC12A7	0.00753033	0.317303	0.162	0	1
CTLA4	0.00753033	0.268393	0.162	0	1
ZFY	0.00753033	0.254157	0.162	0	1
RHOA	0.0075516	0.49029	0.811	0.672	1
AFF4	0.00756746	0.556785	0.459	0.19	1
KRAS	0.00757313	0.59204	0.432	0.19	1
LYN	0.00804053	0.641068	0.622	0.31	1
NRAS	0.00805311	0.371293	0.216	0.086	1
GK	0.0082427	0.308254	0.378	0.103	1
LYRM7	0.00824786	-0.406045	0	0.19	1
PLA2G16	0.00824786	-0.495128	0	0.19	1
S100A13	0.00824786	-0.460155	0	0.19	1
PURA	0.00824786	-0.512163	0	0.19	1
CES1	0.00824786	-0.53277	0	0.19	1
GADD45B	0.00826338	0.726581	0.514	0.224	1
ARL6IP5	0.00827063	0.596894	0.757	0.466	1
SNX13	0.0083218	0.276082	0.189	0.103	1
AP2M1	0.00835787	-0.333501	0.324	0.379	1
MS4A6A	0.00854838	-0.78012	0.162	0.483	1
MESD	0.00859813	-0.308639	0.297	0.362	1
MT-ND6	0.00867806	0.703673	0.514	0.259	1
PLXNC1	0.00871986	-0.290101	0.054	0.155	1
SP140	0.00880688	0.473873	0.568	0.224	1
XRN1	0.00899157	0.554276	0.378	0.207	1
PUM1	0.00915921	0.264361	0.162	0.155	1
PCK2	0.00919261	0.279801	0.162	0.069	1
HSP90AA1	0.0091937	0.470198	0.757	0.552	1
JAKMIP2	0.00919817	0.270577	0.108	0.052	1
CAMKK2	0.00948516	0.257229	0.135	0.034	1
DENND1B	0.00956412	0.549083	0.703	0.397	1
COX6C	0.00962759	-0.335867	0.676	0.655	1
BAG1	0.00965809	0.550654	0.568	0.293	1
GTF2B	0.0100038	0.61762	0.514	0.207	1
ATP6V0A2	0.0100088	0.692354	0.486	0.241	1
NDUFS5	0.0100489	-0.613723	0.378	0.552	1
FBXW5	0.010118	0.401123	0.541	0.224	1
ERGIC3	0.0102219	-0.466308	0.27	0.397	1
SDHD	0.0104605	0.466635	0.324	0.241	1
EVI2B	0.0106248	-0.574729	0.514	0.672	1
FAM177A1	0.0106998	0.531495	0.649	0.31	1
SIN3A	0.0107685	0.266016	0.189	0.052	1
MGST1	0.0107953	0.257785	0.135	0.052	1
SEC11A	0.0108922	-0.439977	0.622	0.655	1
S100A8	0.0109077	0.854954	0.459	0.155	1
NIFK	0.0109772	-0.295736	0.135	0.224	1
AKAP2	0.0111442	0.26535	0.108	0.086	1
SMCHD1	0.0112019	0.641545	0.541	0.276	1
PARP9	0.0112905	0.56046	0.568	0.241	1
SNAPIN	0.0114373	0.461422	0.351	0.207	1
TFG	0.0114623	0.368117	0.297	0.19	1
SAFB2	0.011464	-0.258998	0.081	0.19	1
CLSTN1	0.0114913	0.290097	0.162	0.052	1
ANAPC15	0.0115158	-0.301566	0.081	0.121	1
SERP1	0.0115414	0.479981	0.757	0.5	1
TIMM10	0.0115555	-0.327767	0.216	0.241	1
CPNE8	0.0116511	0.283697	0.108	0.069	1
PSMC3	0.0117456	-0.472249	0.135	0.362	1
WDFY1	0.0120221	0.570667	0.351	0.121	1
CSNK1G2	0.0121145	0.276064	0.216	0.121	1
UBE2D2	0.0121634	0.598935	0.568	0.397	1
EEF1D	0.0121713	-0.475845	0.865	0.914	1
CD40	0.0122535	0.391839	0.703	0.362	1
ECPAS	0.0122608	0.280687	0.243	0.121	1
HMGA1	0.0123826	-0.387696	0.541	0.569	1
NPIPB5	0.0124385	0.349087	0.162	0.034	1
DDX5	0.0125425	0.542647	0.865	0.638	1
ERBIN	0.012677	0.448107	0.351	0.172	1
OAS1	0.0127551	0.517124	0.514	0.207	1
MOCS2	0.0129135	-0.251221	0.054	0.155	1
TRMT1	0.0130032	0.518892	0.324	0.103	1
NDUFB1	0.0130196	-0.60885	0.541	0.638	1
MGAT1	0.0131112	0.560525	0.514	0.293	1
TRIM22	0.0131457	0.32226	0.676	0.362	1
AGRN	0.0132058	0.354865	0.216	0.017	1
COMMD3	0.0134578	-0.348462	0.027	0.241	1
F8A1	0.0135201	-0.289779	0.081	0.103	1
HLA-E	0.0136022	0.40707	0.919	0.655	1
NXF1	0.013993	0.290883	0.351	0.121	1
ARHGEF3	0.0139945	0.477428	0.216	0.155	1
ZNF814	0.014039	-0.403458	0	0.172	1
YBX1	0.0140416	-0.318627	0.919	0.914	1
SLC31A2	0.0140514	0.619511	0.541	0.241	1
MORC3	0.0141211	0.403247	0.27	0.138	1
NAPA	0.0141465	0.443851	0.649	0.31	1
TMBIM6	0.0142073	0.29613	0.649	0.431	1
C1orf56	0.0142079	-0.925531	0.027	0.224	1
TMOD3	0.0142326	0.607038	0.514	0.224	1
ELL	0.0142487	0.262857	0.108	0.034	1
FAM96A	0.0143822	0.486007	0.622	0.293	1
ATP6V1E1	0.0144343	-0.59226	0.162	0.448	1
SLU7	0.0145024	-0.316286	0.081	0.224	1
CTSS	0.0146215	-0.558065	0.541	0.776	1
NECTIN2	0.0146657	0.535077	0.378	0.121	1
TRIB1	0.0148523	0.451007	0.405	0.138	1
MRPL48	0.0149619	0.353866	0.189	0.103	1
SLC39A10	0.0150522	-0.290132	0.216	0.293	1
ARF6	0.0152055	0.484877	0.784	0.638	1
LYPLAL1	0.015282	-0.250418	0.108	0.138	1
SMAP1	0.0154652	0.541	0.405	0.155	1
TPI1	0.015507	0.467944	0.757	0.552	1
LDLRAD4	0.0156402	0.541028	0.432	0.19	1
NINJ1	0.0157645	0.687184	0.405	0.121	1
AIF1	0.0158029	0.463717	0.892	0.759	1
SEC61B	0.0158241	0.347041	0.73	0.483	1
IRF9	0.0160248	0.31908	0.297	0.069	1
DNTTIP1	0.0160586	-0.374781	0.081	0.259	1
CHD6	0.0161813	-0.27368	0.054	0.19	1
TNFSF13B	0.016222	0.739977	0.622	0.328	1
SSU72	0.0162363	-0.356002	0.351	0.431	1
IFIH1	0.0163365	0.566578	0.541	0.224	1
TXNIP	0.0164118	-0.595854	0.324	0.586	1
GORASP2	0.0164709	0.288302	0.189	0.052	1
HCST	0.016725	-0.609472	0.216	0.534	1
PSAP	0.0168234	-0.45156	0.784	0.845	1
UBE2R2	0.0170302	-0.346557	0.135	0.241	1
CD2AP	0.0170909	0.387818	0.27	0.138	1
MOSPD2	0.0171094	0.439691	0.189	0.138	1
SMG1	0.017197	0.624498	0.486	0.241	1
HES4	0.0172873	0.594561	0.189	0.052	1
PRKAG2	0.0172927	0.264862	0.189	0.155	1
MAPKAPK3	0.0173171	-0.268562	0.054	0.224	1
ARAP1	0.0175412	0.316497	0.108	0.034	1
NT5C3A	0.017709	0.367622	0.568	0.259	1
ATP5PO	0.017762	-0.550872	0.162	0.414	1
PTK2	0.0177657	0.428824	0.27	0.121	1
HLA-DRA	0.0180082	-0.252144	1	1	1
WDR1	0.018024	0.463753	0.676	0.362	1
HMGN4	0.0180249	0.56735	0.405	0.172	1
RPS13	0.0181454	0.260705	0.973	1	1
XRN2	0.018474	0.398409	0.378	0.259	1
PI4K2B	0.0185055	0.509457	0.324	0.103	1
EIF4A2	0.0185585	-0.38773	0.486	0.483	1
UBE2D3	0.0186267	0.440875	0.838	0.552	1
MT-CYB	0.0186464	0.465165	0.946	0.897	1
SLC7A11	0.0186567	0.457547	0.297	0.086	1
KDM6B	0.0186911	0.610525	0.324	0.086	1
PTPN18	0.0187087	-0.254973	0.27	0.276	1
DDX3X	0.0188377	0.387148	0.486	0.241	1
NOTCH2	0.0190804	0.531752	0.459	0.19	1
EIF4G2	0.0192495	0.446559	0.622	0.448	1
PCBP1	0.0193834	0.464226	0.838	0.569	1
HIGD2A	0.0196151	0.339888	0.865	0.569	1
GADD45A	0.0197142	0.488971	0.135	0	1
JAK3	0.0197573	0.518016	0.189	0.069	1
CYTH1	0.0198145	0.313689	0.378	0.224	1
NFKBIA	0.0199507	0.581416	0.676	0.5	1
ZFAND2B	0.0201002	-0.250816	0.081	0.19	1
DUSP2	0.0202573	0.544366	0.351	0.103	1
PCNP	0.0204842	0.410762	0.432	0.155	1
2001-09-01	0.0205567	0.331373	0.189	0.121	1
SRD5A1	0.0205888	0.282138	0.108	0.034	1
HERC5	0.020736	0.612968	0.514	0.207	1
PTPRA	0.0207816	0.338549	0.243	0.086	1
CDC42SE1	0.0208416	-0.401223	0.351	0.345	1
PLAA	0.0209239	0.306649	0.189	0.052	1
MYD88	0.0209604	0.293136	0.595	0.345	1
ANPEP	0.0210478	0.582193	0.459	0.241	1
ISCA2	0.0210751	0.404778	0.216	0.172	1
ZFP36L2	0.0214124	-0.589256	0.108	0.241	1
NFATC3	0.0216098	0.314828	0.162	0.034	1
NDUFB8	0.0219596	-0.500759	0.027	0.207	1
KCNK6	0.0222462	-0.575978	0.351	0.517	1
HMGN3	0.0222776	0.316827	0.541	0.379	1
RPS7	0.0224348	-0.2693	0.973	0.983	1
NDUFC2	0.022681	-0.545846	0.27	0.414	1
PRPF4B	0.0227791	-0.545933	0.243	0.483	1
PARP14	0.0227868	0.643533	0.541	0.328	1
ATG16L2	0.022796	0.397276	0.243	0.052	1
MED12	0.0229085	0.289815	0.189	0.069	1
CYYR1	0.0230773	0.393327	0.216	0.034	1
MKLN1	0.0231942	0.359226	0.189	0.103	1
LGALS2	0.0232771	-0.544609	0.838	0.914	1
VMO1	0.0233337	0.659588	0.649	0.397	1
ZNF562	0.0235974	-0.261191	0	0.155	1
MRPS18B	0.0235974	-0.2649	0	0.155	1
ARFGEF2	0.0235974	-0.335063	0	0.155	1
CNPY2	0.0235974	-0.306818	0	0.155	1
SCD	0.0235974	-0.455736	0	0.155	1
SOCS3	0.023687	0.411029	0.297	0.086	1
CHP1	0.02391	-0.398127	0.054	0.241	1
AXL	0.0241478	-0.683726	0.297	0.552	1
ELOB	0.0243309	-0.331073	0.703	0.69	1
VRK2	0.0243855	0.48293	0.459	0.207	1
HLA-DPB1	0.024407	-0.27096	1	1	1
NUCB1	0.0244388	0.497325	0.514	0.259	1
S100A10	0.024565	0.365726	1	0.966	1
CAMLG	0.0248299	-0.272085	0.324	0.276	1
TSC22D3	0.0249013	0.643241	0.595	0.31	1
TVP23B	0.0249117	0.269686	0.189	0.138	1
PPP1CB	0.0250155	-0.687292	0.459	0.569	1
PPP1R15B	0.0250526	0.359884	0.189	0.017	1
AP2B1	0.0251029	0.273161	0.351	0.155	1
RARRES3	0.0251058	0.287515	0.162	0.138	1
TRAPPC6A	0.0251924	-0.339145	0.027	0.259	1
TRAF4	0.0252332	0.355215	0.27	0.086	1
RAB8A	0.0253829	-0.313613	0.27	0.328	1
MRPL23	0.0254726	-0.489051	0.162	0.259	1
STK17A	0.0254896	0.304097	0.405	0.224	1
CYTIP	0.0257989	0.412013	0.676	0.362	1
RELB	0.0258864	0.335026	0.432	0.207	1
GATAD2B	0.025929	0.321427	0.135	0.052	1
IRAK2	0.0261059	0.371106	0.297	0.086	1
NASP	0.0264174	-0.324543	0.054	0.19	1
TMEM120B	0.0268354	-0.603966	0.027	0.259	1
HGS	0.0274374	0.34811	0.27	0.121	1
ECH1	0.0276287	-0.486193	0.108	0.31	1
ANP32B	0.0277242	-0.389176	0.541	0.621	1
DPH3	0.0277378	0.60421	0.378	0.138	1
REC8	0.0278521	0.328074	0.162	0.034	1
ASAH1	0.0279016	0.701871	0.351	0.172	1
PLEKHO1	0.0281471	-0.361316	0.432	0.483	1
DNAJB6	0.0282483	0.527431	0.405	0.207	1
EXOSC1	0.0282902	-0.418607	0.054	0.207	1
SHMT2	0.0283812	-0.395047	0.108	0.328	1
HLA-C	0.028416	0.273341	0.919	0.948	1
UNC119	0.0287612	0.586938	0.459	0.207	1
PSMD7	0.0291828	0.457901	0.459	0.19	1
PHF14	0.0291889	-0.440217	0.081	0.259	1
HCFC1	0.0292603	0.28438	0.162	0.034	1
GOLIM4	0.0293168	-0.394251	0.081	0.328	1
AAK1	0.0296577	0.409243	0.297	0.103	1
MCUB	0.0298027	0.408994	0.297	0.172	1
RPL6	0.0298078	-0.283272	0.946	1	1
ATP6V0E1	0.0300103	0.435115	0.838	0.707	1
EIF5B	0.0300768	-0.528967	0.459	0.638	1
SRSF10	0.0301564	0.384642	0.324	0.293	1
ZYX	0.0302064	0.414255	0.649	0.379	1
MAPK1IP1L	0.0304894	0.344611	0.378	0.19	1
PNISR	0.0305283	-0.598372	0.378	0.552	1
IL21R	0.030932	0.349319	0.216	0.086	1
C12orf76	0.0310209	0.286729	0.189	0.069	1
GPD2	0.0311435	0.476958	0.162	0.069	1
HLA-DQA1	0.0311925	0.361927	1	0.931	1
TCEAL8	0.0312343	-0.415987	0.054	0.172	1
ATXN7L3B	0.031309	0.2784	0.243	0.086	1
RARA	0.0319995	0.328503	0.297	0.138	1
CCNH	0.0320285	0.380048	0.297	0.103	1
OAZ1	0.0322201	0.291583	0.973	0.914	1
DEDD	0.0323086	0.286668	0.189	0.103	1
MEMO1	0.0325142	0.286801	0.189	0.138	1
KLHL6	0.0325672	0.466935	0.351	0.138	1
ATR	0.0327478	0.408922	0.324	0.121	1
PPP4R3A	0.0329904	0.419011	0.324	0.103	1
PMM1	0.0330362	0.424057	0.405	0.172	1
FCGRT	0.0330736	-0.403699	0.486	0.534	1
ZFP36L1	0.0330931	0.561469	0.649	0.397	1
POLR2K	0.0338589	-0.462048	0.135	0.397	1
PLCG2	0.0341751	0.399399	0.297	0.121	1
RPAIN	0.034401	-0.290841	0.189	0.224	1
PTGES2	0.034727	-0.257059	0.27	0.293	1
GNB2	0.0348642	0.461781	0.784	0.517	1
SH3BP1	0.0350287	0.322928	0.297	0.224	1
SKIV2L	0.0350349	0.262889	0.108	0.052	1
RNF7	0.0350532	0.288866	0.568	0.276	1
HOXB2	0.0353896	0.365605	0.405	0.155	1
CFLAR	0.0354497	0.537931	0.622	0.431	1
ESRRA	0.0354503	-0.44664	0.054	0.19	1
DNAJC7	0.0357483	-0.531903	0.324	0.534	1
SLIRP	0.0363756	-0.538577	0.243	0.483	1
EVI2A	0.0365841	-0.495988	0.378	0.569	1
PPP1R12A	0.0366582	0.606203	0.432	0.207	1
ABHD14B	0.0378323	-0.308175	0.135	0.241	1
PRKX	0.0378496	-0.251909	0.081	0.172	1
DDIT4	0.0380512	0.575601	0.189	0.052	1
PCBP2	0.0387243	-0.435348	0.568	0.672	1
FTH1	0.0388804	0.314047	1	1	1
FAM135A	0.0390445	0.486835	0.432	0.19	1
SAV1	0.0391508	-0.266229	0	0.138	1
ZNF791	0.0391508	-0.333714	0	0.138	1
BCL2L1	0.0391508	-0.335511	0	0.138	1
GPER1	0.0391508	-0.348504	0	0.138	1
MCOLN1	0.0391508	-0.358487	0	0.138	1
IGBP1	0.0392386	-0.35635	0.216	0.293	1
PPP1R2	0.0393279	0.421437	0.514	0.276	1
MRPL58	0.0394011	-0.263621	0.054	0.138	1
NAP1L1	0.0395157	-0.444911	0.838	0.914	1
DPY30	0.0395861	-0.256262	0.081	0.172	1
HIF1A	0.0395981	0.541584	0.541	0.293	1
ZNF33A	0.0397329	-0.337617	0.081	0.121	1
RWDD4	0.039879	-0.290521	0.027	0.241	1
NSA2	0.0399096	0.485123	0.568	0.276	1
LASP1	0.0400435	0.47122	0.432	0.19	1
THOC7	0.0408144	0.263614	0.514	0.276	1
SLC25A32	0.0415134	0.292398	0.189	0.017	1
APOL6	0.0416463	0.771853	0.27	0.138	1
RBBP6	0.0417956	0.408975	0.378	0.207	1
SHISA5	0.0423167	0.427144	0.432	0.207	1
FUOM	0.04251	0.279012	0.459	0.224	1
NRBF2	0.0431661	0.492291	0.459	0.224	1
CYB5R4	0.0434573	0.352051	0.243	0.121	1
BCL10	0.0436719	-0.26573	0.108	0.224	1
SAMM50	0.0437027	-0.280193	0.081	0.207	1
PTGER4	0.0437329	0.543887	0.459	0.19	1
SPI1	0.0439814	0.406906	0.865	0.69	1
PLXNB2	0.0441598	0.298497	0.189	0.017	1
CBFB	0.0442075	-0.383292	0.054	0.276	1
QPCT	0.0443305	-0.399115	0.216	0.293	1
SNAP23	0.0448309	0.494615	0.486	0.276	1
BLOC1S1	0.0449352	-0.330435	0.432	0.431	1
LSM12	0.0451027	-0.3676	0.189	0.241	1
CTNNA1	0.0457963	0.443434	0.378	0.241	1
S100A9	0.0463923	-0.569147	0.189	0.466	1
SSB	0.0464622	0.373107	0.73	0.569	1
PARP12	0.0467366	0.366973	0.405	0.172	1
SH2B3	0.0472292	0.590477	0.378	0.172	1
HLA-DQB2	0.0473005	-0.286993	0.108	0.138	1
TOMM7	0.0477077	-0.34507	0.865	0.948	1
NUFIP2	0.0478217	-0.260402	0.162	0.241	1
CCDC126	0.0483261	0.397655	0.27	0.121	1
TRIM38	0.0484907	0.396764	0.378	0.172	1
RSL24D1	0.0485858	-0.424466	0.459	0.621	1
B3GNTL1	0.0490385	0.434418	0.27	0.121	1
VPS13C	0.0490456	0.525999	0.514	0.259	1
ACTB	0.0491193	0.435536	1	1	1
CARM1	0.0495536	0.435162	0.162	0.017	1
CCL7	0.0498687	0.280604	0.108	0	1
MAP4K3	0.0498687	0.252629	0.108	0	1
B4GALT1	0.0502979	-0.268556	0.243	0.224	1
CIRBP	0.050479	-0.416524	0.595	0.741	1
TEX30	0.0506188	0.419028	0.135	0.034	1
SAT2	0.050672	0.343283	0.649	0.379	1
ZBTB38	0.0509233	0.354678	0.216	0.086	1
PUM2	0.0513133	0.287394	0.216	0.069	1
NLRC5	0.051555	0.401101	0.27	0.138	1
RUFY3	0.0522669	0.354057	0.297	0.121	1
CNTRL	0.0523353	0.419069	0.243	0.172	1
PSMB9	0.0526152	0.365498	0.919	0.724	1
MCOLN2	0.052649	0.4754	0.541	0.276	1
LAMP3	0.0526626	0.68424	0.459	0.207	1
EIF5	0.0527243	0.304623	0.649	0.362	1
KIF16B	0.0529403	0.437062	0.405	0.155	1
S100A6	0.0530501	-0.327862	0.946	0.983	1
SCAMP2	0.0538207	0.263679	0.243	0.19	1
CCDC82	0.0539554	-0.250149	0.054	0.19	1
RHEB	0.05427	0.501245	0.486	0.259	1
REEP5	0.0547193	0.467552	0.595	0.431	1
SNX22	0.0550842	0.412512	0.486	0.224	1
CMTM6	0.0553235	0.410412	0.73	0.448	1
DHRS3	0.0554047	-0.322679	0.054	0.172	1
GOLGB1	0.0555301	0.555287	0.297	0.155	1
RASA4	0.0556537	-0.454555	0.027	0.224	1
XAF1	0.0559094	0.343143	0.514	0.241	1
BAZ2B	0.0562222	0.450295	0.162	0.052	1
TRMT112	0.0562989	-0.491221	0.541	0.759	1
ATP1B1	0.0563108	-0.356136	0.162	0.207	1
DSTN	0.0564948	-0.424419	0.297	0.414	1
FERMT3	0.0565544	-0.365439	0.216	0.293	1
TRAPPC3	0.0566521	-0.351297	0.135	0.293	1
APLP2	0.0566783	-0.345215	0.135	0.259	1
TRAFD1	0.0570022	0.2822	0.27	0.155	1
DNAJC19	0.0570627	-0.424899	0.027	0.207	1
TGS1	0.0571288	0.426509	0.324	0.121	1
PICALM	0.0576057	0.489312	0.595	0.362	1
SEM1	0.0578327	-0.339904	0.568	0.603	1
PGK1	0.0581565	-0.282655	0.459	0.466	1
RIN3	0.058248	-0.388002	0.135	0.259	1
YWHAB	0.0586552	0.356451	0.811	0.552	1
PAPOLA	0.0587922	0.41481	0.595	0.328	1
FYTTD1	0.0588997	-0.263519	0.297	0.328	1
NFE2L1	0.0590629	0.406971	0.27	0.086	1
NDUFS4	0.0592913	-0.448946	0.351	0.5	1
IL16	0.0593485	-0.323873	0.081	0.172	1
BID	0.0597129	0.416406	0.649	0.397	1
KDM7A	0.060095	0.342	0.297	0.086	1
HNRNPH3	0.0603239	0.421084	0.324	0.19	1
ROMO1	0.0606765	0.272984	0.811	0.569	1
C17orf49	0.0611782	0.385913	0.27	0.19	1
FKBP1A	0.0612106	-0.292537	0.541	0.569	1
EMD	0.0615575	0.279124	0.378	0.19	1
AL133415.1	0.0621276	0.462697	0.243	0.069	1
ADD3	0.0621516	0.30029	0.27	0.069	1
MTERF4	0.0623042	-0.258318	0.054	0.138	1
NDUFA13	0.0624168	-0.525421	0.324	0.517	1
DBNL	0.0625383	0.482767	0.595	0.345	1
CTSL	0.0625575	0.564423	0.405	0.224	1
NAA38	0.062731	-0.280589	0.108	0.328	1
SPATS2L	0.0630611	0.390187	0.676	0.431	1
ASAP1	0.0632614	0.545294	0.622	0.397	1
IDS	0.0638373	-0.408662	0.27	0.397	1
ITPRIPL2	0.0639189	-0.432195	0.081	0.241	1
LACC1	0.0640732	-0.268078	0	0.121	1
HNMT	0.0640732	-0.295902	0	0.121	1
HDAC2-AS2	0.0640732	-0.305408	0	0.121	1
MCEMP1	0.0640732	-0.532949	0	0.121	1
PHF21A	0.0640732	-0.416962	0	0.121	1
TRAPPC2L	0.064761	-0.308383	0.054	0.172	1
RAD23B	0.0648997	-0.263663	0.216	0.276	1
SH3GLB1	0.065342	0.3618	0.595	0.328	1
NBEAL2	0.0654934	0.256592	0.243	0.052	1
CACYBP	0.0657927	-0.436939	0.324	0.397	1
CAPRIN1	0.065827	0.377187	0.378	0.207	1
PTPRC	0.0659949	0.406695	0.811	0.621	1
SPATA13	0.0662693	0.304744	0.135	0.034	1
KDM2A	0.0664785	0.44201	0.351	0.19	1
C19orf66	0.0668355	0.333402	0.568	0.31	1
STXBP3	0.0668567	0.347277	0.324	0.138	1
LGMN	0.0673624	0.310371	0.459	0.259	1
HDAC2	0.0676348	0.356218	0.27	0.172	1
TAX1BP3	0.067917	-0.508179	0.135	0.293	1
CTSZ	0.0684531	-0.42069	0.622	0.672	1
JPT1	0.0689211	0.438287	0.676	0.431	1
FAM200B	0.0698233	-0.329451	0.054	0.19	1
LENG8	0.0698586	0.594877	0.324	0.172	1
OTULINL	0.0699057	-0.396033	0.162	0.276	1
DDX46	0.070011	-0.398645	0.351	0.431	1
RPS8	0.0700557	-0.259644	1	1	1
C1orf43	0.0701836	0.497761	0.432	0.224	1
PDIA4	0.0702484	-0.289792	0.243	0.276	1
CEBPD	0.0702688	0.414895	0.351	0.138	1
RHOG	0.0702737	0.425217	0.703	0.466	1
CLDND1	0.0703428	0.360863	0.162	0.19	1
LPXN	0.0705012	-0.253965	0.081	0.207	1
HERPUD1	0.0711809	0.589922	0.459	0.448	1
PSMG2	0.0715298	0.411025	0.486	0.224	1
XPNPEP1	0.0716425	0.343722	0.243	0.103	1
C9orf16	0.0719431	-0.461408	0.459	0.586	1
ATP6AP1	0.0723367	0.412321	0.405	0.241	1
PIKFYVE	0.0728351	0.34347	0.297	0.138	1
MRPS35	0.0729168	0.312559	0.243	0.103	1
KRT10	0.0732705	0.387224	0.432	0.19	1
GNB1	0.0738394	0.460251	0.459	0.293	1
CLEC2B	0.0742479	0.566121	0.514	0.259	1
CRYBG1	0.0744342	0.376603	0.432	0.207	1
C15orf40	0.0744642	0.368846	0.216	0.103	1
ATF3	0.0747451	0.5394	0.378	0.172	1
RNASET2	0.0748225	-0.538776	0.459	0.621	1
NDUFB7	0.0748382	-0.370363	0.216	0.466	1
RRAGC	0.0748628	0.429311	0.459	0.224	1
RRP7A	0.0750236	0.297633	0.324	0.155	1
CNOT10	0.0751502	0.382099	0.27	0.086	1
ATP5F1A	0.07525	-0.382797	0.432	0.534	1
GMPR	0.075311	0.319053	0.405	0.19	1
BIK	0.0757823	0.387099	0.324	0.138	1
FMNL1	0.0759383	0.302449	0.595	0.328	1
CTSC	0.0759772	-0.384356	0.324	0.448	1
DYNLT1	0.0760646	0.324654	0.514	0.362	1
NSMCE1	0.0772734	0.480449	0.324	0.155	1
SOCS1	0.0775657	0.696349	0.459	0.224	1
CLIC2	0.0780334	0.389098	0.432	0.241	1
HSDL2	0.0781241	0.284906	0.459	0.224	1
PSENEN	0.0781511	-0.292374	0.162	0.276	1
PSMD6	0.0784124	0.485556	0.324	0.172	1
OXSR1	0.0784532	0.414686	0.351	0.172	1
NDUFB5	0.0784674	0.299142	0.622	0.362	1
CREBBP	0.0790425	0.283468	0.216	0.052	1
UBE2B	0.0791939	0.428742	0.649	0.397	1
SLC30A9	0.0801537	0.255633	0.189	0.138	1
DNAJA1	0.0802321	0.303678	0.649	0.448	1
HSH2D	0.0803218	0.399331	0.486	0.293	1
SEC11C	0.0803223	-0.271416	0.108	0.241	1
NAAA	0.0804994	0.374572	0.784	0.69	1
ABRACL	0.0811072	0.422114	0.649	0.431	1
FGL2	0.0812597	-0.434681	0.595	0.793	1
SNRPC	0.0814189	-0.46045	0.216	0.379	1
ATP5MC3	0.0814928	-0.392477	0.514	0.621	1
SRSF7	0.0815769	-0.311848	0.405	0.414	1
PRDX6	0.0817281	0.447216	0.459	0.259	1
OGFRL1	0.0819166	-0.350902	0.135	0.19	1
AHR	0.0820781	0.379061	0.27	0.172	1
SGK3	0.0821927	-0.286426	0.216	0.259	1
NT5C	0.0826967	-0.272553	0.243	0.293	1
CDC73	0.0829434	0.416669	0.324	0.172	1
CANX	0.0829803	0.394265	0.405	0.259	1
SRP19	0.0830458	0.36655	0.649	0.379	1
GPR137B	0.0831479	0.473436	0.595	0.414	1
ARAP2	0.0835004	0.337695	0.162	0.155	1
JARID2	0.0835974	0.26132	0.405	0.19	1
MTCH2	0.083803	0.402426	0.405	0.172	1
ELMO1	0.08394	0.372524	0.216	0.155	1
CRIPT	0.0839891	-0.277155	0.135	0.19	1
BCL2L14	0.0840729	0.328303	0.459	0.259	1
TMEM59	0.0840766	0.331537	0.73	0.466	1
EXOC5	0.0840897	-0.256274	0.162	0.207	1
BPTF	0.0845419	0.432032	0.324	0.155	1
AP1S2	0.0846039	-0.399736	0.622	0.69	1
OTUB1	0.0851599	0.275926	0.514	0.259	1
ETFA	0.0852034	0.342183	0.459	0.224	1
MTHFD2	0.0852371	0.461663	0.514	0.259	1
FAM95B1	0.0854631	0.337224	0.297	0.121	1
C1QC	0.0857031	0.748242	0.378	0.172	1
CSF2RA	0.0861215	-0.402752	0.432	0.517	1
MXD1	0.08662	0.445653	0.324	0.121	1
PPP6R3	0.0870871	0.257646	0.216	0.069	1
ILK	0.0878909	0.30189	0.27	0.207	1
YWHAQ	0.0879049	0.381909	0.514	0.276	1
FCGR3A	0.0886361	-0.510066	0.027	0.207	1
KARS	0.0887034	-0.325032	0.162	0.241	1
SIVA1	0.0889959	-0.441847	0.189	0.362	1
GCA	0.089249	0.399599	0.703	0.448	1
MARCKS	0.0893303	-0.308438	0.216	0.207	1
CSTA	0.089382	-0.471856	0.027	0.207	1
NUBP1	0.0895588	-0.380904	0.027	0.207	1
NUPR1	0.0903402	-0.650834	0.108	0.276	1
NDUFA8	0.0907611	-0.324825	0.108	0.19	1
RAB8B	0.0918396	0.514683	0.514	0.293	1
GLB1	0.092444	-0.358383	0.108	0.224	1
PCMT1	0.0929325	0.33224	0.243	0.172	1
PPP1R35	0.0931506	-0.449838	0.027	0.19	1
PLEK	0.0932393	0.257718	0.811	0.621	1
ANKRD11	0.0933912	-0.295484	0.162	0.241	1
RNASE1	0.0934839	0.276788	0.135	0.017	1
PSMC6	0.0939823	0.480766	0.378	0.259	1
ACTR2	0.0940493	-0.343055	0.459	0.517	1
C18orf32	0.0940936	-0.301631	0.405	0.448	1
CHORDC1	0.0945886	0.264271	0.27	0.086	1
UBE2F	0.0951901	0.252599	0.405	0.207	1
CMTM7	0.0963907	-0.386294	0.135	0.345	1
BLOC1S4	0.0967169	0.421375	0.243	0.086	1
SLC25A1	0.0968099	0.274612	0.216	0.138	1
ELAVL1	0.0975836	-0.28513	0.243	0.293	1
SEC14L1	0.0982573	0.34359	0.297	0.224	1
ESF1	0.0985523	-0.366111	0.027	0.172	1
HIST1H2BK	0.0986065	0.283426	0.162	0.034	1
RNF181	0.0986299	-0.310971	0.432	0.534	1
CCDC59	0.0991972	-0.308784	0.189	0.31	1
BICD2	0.0992474	0.36604	0.243	0.086	1
PAWR	0.0992884	-0.3677	0.027	0.19	1
SNRPN	0.0994616	-0.401914	0.027	0.207	1
ZNF292	0.0997315	0.264353	0.189	0.155	1
ZFAND1	0.101388	-0.40431	0.081	0.224	1
ZMAT5	0.101871	-0.263691	0.081	0.155	1
YTHDC2	0.102315	0.436203	0.135	0.069	1
NUDT21	0.102387	0.378852	0.243	0.155	1
CENPH	0.103329	-0.289129	0	0.103	1
FAM222B	0.103329	-0.316048	0	0.103	1
GCSH	0.103329	-0.386264	0	0.103	1
ANKRD39	0.103329	-0.277023	0	0.103	1
HEXDC	0.103329	-0.279428	0	0.103	1
B3GNT7	0.103329	-0.302481	0	0.103	1
INHBA	0.103329	-0.32248	0	0.103	1
DOK2	0.103329	-0.337257	0	0.103	1
ANKRD40	0.103329	-0.359232	0	0.103	1
EMG1	0.103329	-0.369902	0	0.103	1
AC005162.3	0.103329	-0.406096	0	0.103	1
SYF2	0.103363	-0.359375	0.297	0.483	1
LZIC	0.103434	0.409967	0.189	0.103	1
MEF2C	0.103558	0.354443	0.486	0.241	1
SLPI	0.104196	0.393092	0.135	0.017	1
BCL2L11	0.10473	0.288089	0.324	0.172	1
ZMIZ2	0.104862	0.40691	0.351	0.155	1
REEP3	0.105465	0.341322	0.324	0.259	1
PHYKPL	0.106182	0.331381	0.405	0.19	1
IFNGR1	0.106222	0.376071	0.432	0.224	1
GLUD1	0.106489	-0.317254	0.162	0.276	1
RPL24	0.107543	-0.261278	0.973	0.966	1
RAB11B	0.107994	0.309698	0.27	0.172	1
CD55	0.10806	0.372163	0.541	0.328	1
TLN1	0.108383	0.387822	0.459	0.345	1
SF3B5	0.108788	-0.451736	0.243	0.483	1
DNAJC13	0.1088	-0.271286	0.081	0.121	1
ADGRE5	0.108872	0.476469	0.297	0.103	1
GPAT4	0.108961	0.374784	0.27	0.121	1
CLEC9A	0.108995	-0.471836	0.649	0.828	1
SPCS3	0.109217	0.415506	0.541	0.31	1
GRN	0.109594	-0.369757	0.568	0.655	1
DPYSL2	0.109615	-0.279917	0.568	0.534	1
PPM1A	0.110322	0.375185	0.189	0.069	1
ATP5MPL	0.110609	-0.368523	0.703	0.741	1
CD38	0.111081	0.263825	0.486	0.259	1
ARL13B	0.111706	0.299329	0.216	0.103	1
ADPRHL2	0.113373	-0.290628	0.081	0.224	1
PHF3	0.113426	0.340676	0.27	0.224	1
GLIPR2	0.113571	0.344781	0.568	0.345	1
EIF3L	0.113627	-0.405726	0.541	0.672	1
NHLRC3	0.113695	-0.364829	0.027	0.207	1
TMED4	0.113896	0.316207	0.243	0.19	1
POLR2I	0.11395	-0.319243	0.027	0.207	1
GRIPAP1	0.113995	0.358415	0.324	0.155	1
FCRL6	0.114263	0.293563	0.162	0.069	1
MAP4K5	0.114518	0.363805	0.216	0.103	1
SIGLEC10	0.115929	0.482839	0.378	0.172	1
HIST1H4C	0.116249	-0.50349	0.324	0.483	1
RPS6KC1	0.116767	0.275783	0.162	0.069	1
ASF1A	0.117193	0.323168	0.216	0.069	1
DLD	0.117344	-0.294588	0.081	0.207	1
ITGA4	0.118284	0.444627	0.459	0.241	1
SELL	0.119192	0.274482	0.135	0.207	1
CLEC2D	0.119284	0.587735	0.297	0.19	1
SERPINA1	0.119458	-0.645802	0.243	0.448	1
ATG12	0.11957	-0.277491	0.135	0.241	1
NMI	0.121027	0.450811	0.514	0.345	1
ATP1A1	0.121332	0.422816	0.541	0.328	1
GPR157	0.121636	0.451793	0.27	0.121	1
HLA-DOA	0.121683	0.451031	0.432	0.224	1
IRF1	0.121902	0.411311	0.568	0.328	1
LPAR6	0.121958	0.366844	0.162	0.034	1
PPP1R18	0.122068	0.341397	0.595	0.345	1
ZSWIM7	0.122306	-0.292895	0.081	0.207	1
CAMTA1	0.122666	0.256128	0.622	0.379	1
DDAH2	0.123217	0.314125	0.541	0.31	1
PECAM1	0.124186	-0.273693	0.081	0.172	1
CCNB1IP1	0.124296	-0.36685	0.054	0.207	1
SUB1	0.124456	0.303748	0.946	0.81	1
ATP6V0D1	0.124878	0.416927	0.541	0.328	1
TFRC	0.124889	-0.411814	0.054	0.224	1
SNX8	0.125076	0.265644	0.297	0.207	1
ADAM8	0.125417	0.404741	0.351	0.19	1
MBNL1	0.125462	0.369367	0.676	0.431	1
HSPD1	0.125556	0.458133	0.486	0.259	1
SAR1A	0.125586	-0.306849	0.054	0.19	1
EDF1	0.125642	-0.347292	0.676	0.776	1
GCHFR	0.125937	-0.459163	0.135	0.241	1
KTN1	0.125946	0.443148	0.703	0.5	1
EIF1	0.126127	-0.280938	0.973	1	1
PLGRKT	0.126918	0.326825	0.189	0.069	1
DNAJC2	0.12702	0.355788	0.27	0.155	1
DNAJB1	0.127211	0.664313	0.243	0.138	1
SARAF	0.127386	0.345848	0.757	0.552	1
MTMR10	0.127426	0.399896	0.216	0.086	1
RASSF2	0.127541	0.448533	0.432	0.241	1
DDT	0.128343	0.346982	0.486	0.414	1
PLAC8	0.128456	0.268531	0.135	0.086	1
NET1	0.128687	0.350165	0.541	0.328	1
NIPA2	0.128826	0.258232	0.27	0.155	1
MGST2	0.128857	-0.317987	0.243	0.259	1
TES	0.129172	0.357151	0.514	0.276	1
ATP5MD	0.129779	0.315609	0.757	0.586	1
U2SURP	0.129939	0.422018	0.405	0.276	1
CCDC66	0.129998	-0.315469	0.027	0.19	1
HNRNPA2B1	0.130104	0.379559	0.73	0.517	1
CCL3L1	0.131514	0.92137	0.135	0.052	1
CCL4	0.131931	0.642812	0.297	0.103	1
YWHAE	0.13236	-0.402527	0.432	0.483	1
SMIM10L1	0.132377	0.335259	0.297	0.103	1
TARS	0.132883	0.368944	0.514	0.276	1
PSMA7	0.133031	-0.337402	0.73	0.759	1
NRM	0.1337	0.343718	0.216	0.069	1
TMUB2	0.133898	0.355947	0.297	0.138	1
HUWE1	0.134443	0.282508	0.27	0.103	1
ARHGAP5	0.134661	0.321356	0.27	0.207	1
RRM2B	0.134805	0.296538	0.297	0.121	1
CYBC1	0.134971	0.366233	0.324	0.224	1
APIP	0.135084	0.318587	0.243	0.121	1
OTUD6B-AS1	0.135337	0.395425	0.189	0.172	1
NSD3	0.13568	0.343823	0.351	0.172	1
KCTD12	0.135822	-0.286352	0.243	0.241	1
GTPBP1	0.136893	0.479086	0.216	0.069	1
UBXN4	0.13729	0.32349	0.486	0.31	1
MT-ND2	0.137905	-0.340136	0.919	0.879	1
ATP5F1C	0.138253	0.382651	0.622	0.448	1
MFSD14C	0.138255	0.314843	0.297	0.121	1
EIF4EBP2	0.138385	0.259607	0.216	0.069	1
C8orf82	0.138532	0.280154	0.135	0.017	1
JOSD2	0.139517	0.430053	0.27	0.103	1
TMX2	0.139859	-0.272001	0.054	0.172	1
MZT2B	0.140248	-0.382329	0.405	0.517	1
BOLA2-SMG1P6	0.14039	0.272679	0.216	0.086	1
YAF2	0.140733	-0.284782	0.135	0.19	1
USP12	0.14104	0.26113	0.297	0.172	1
NEAT1	0.141384	0.463818	0.865	0.845	1
FLOT1	0.1418	0.426529	0.541	0.31	1
ZNF277	0.142601	0.251435	0.189	0.155	1
ZNF652	0.143166	-0.280156	0.054	0.155	1
MRPL20	0.143475	-0.43394	0.297	0.431	1
PPP4C	0.143668	0.33575	0.486	0.259	1
ANGEL2	0.143967	0.401207	0.189	0.103	1
DYNLL1	0.145732	-0.261217	0.73	0.776	1
SOD2	0.146805	0.331235	0.405	0.19	1
C1QB	0.147913	-0.301221	0.405	0.621	1
PDPK1	0.148944	0.349133	0.297	0.155	1
ACADVL	0.149533	-0.332978	0.162	0.276	1
FDFT1	0.150002	0.419123	0.432	0.293	1
HMOX1	0.150924	0.40984	0.432	0.224	1
RIPK2	0.150975	0.33831	0.27	0.138	1
ATL3	0.151021	0.362049	0.27	0.172	1
ZC3HAV1	0.151315	0.350935	0.351	0.224	1
C1orf21	0.151348	0.365268	0.486	0.31	1
GMIP	0.151972	0.301777	0.405	0.19	1
CSF2RB	0.152314	0.424451	0.378	0.172	1
HP1BP3	0.15255	0.271348	0.432	0.241	1
AKIRIN2	0.152906	0.334877	0.486	0.259	1
MS4A4A	0.153176	-0.488376	0.027	0.172	1
MAN2B1	0.153443	0.277487	0.405	0.19	1
TMBIM1	0.153604	0.355192	0.243	0.207	1
SMIM4	0.153675	0.357893	0.189	0.069	1
SF3B1	0.154826	0.385011	0.486	0.31	1
SF3B6	0.156521	0.405913	0.514	0.379	1
NUCKS1	0.15662	-0.445611	0.27	0.483	1
VAMP5	0.156727	0.387678	0.541	0.31	1
CCNI	0.156944	-0.31927	0.676	0.776	1
RALA	0.157042	0.378466	0.297	0.19	1
KIAA0040	0.157461	0.433567	0.351	0.224	1
NDUFA10	0.157564	-0.411925	0.162	0.328	1
SPTAN1	0.157665	0.315993	0.216	0.103	1
SYK	0.158266	-0.28449	0.108	0.241	1
SDHA	0.158446	0.286027	0.351	0.224	1
AC114760.2	0.158469	-0.403517	0.054	0.155	1
HMGB2	0.15853	0.314229	0.135	0.086	1
TRIP6	0.158553	0.301723	0.243	0.138	1
IER3	0.158971	0.318185	0.135	0.069	1
SNX10	0.159088	0.318602	0.432	0.379	1
FBL	0.160162	-0.434427	0.189	0.362	1
YPEL5	0.160551	0.37194	0.514	0.328	1
LIMA1	0.16083	-0.300052	0.216	0.276	1
SMAD7	0.161115	0.337309	0.135	0.017	1
PTOV1	0.161177	0.29798	0.297	0.155	1
ZC3H13	0.161363	-0.422229	0.216	0.379	1
SPN	0.161494	-0.367489	0.324	0.431	1
CD63	0.161913	-0.383448	0.541	0.603	1
EEF2	0.162803	-0.317272	0.622	0.793	1
SUPT6H	0.163969	0.321848	0.189	0.138	1
ARL6IP1	0.164604	-0.371404	0.297	0.345	1
DUSP18	0.165432	0.303934	0.189	0.086	1
HEXA	0.165535	-0.29437	0.081	0.224	1
ITGAE	0.167274	0.565683	0.216	0.103	1
ELOC	0.167811	0.293835	0.405	0.397	1
ZCCHC9	0.167879	-0.272548	0.081	0.19	1
SPTSSA	0.168028	-0.25933	0.081	0.207	1
MPHOSPH8	0.168473	0.399591	0.351	0.155	1
MYOF	0.168496	0.375798	0.405	0.207	1
CDCA4	0.169667	0.355977	0.135	0.017	1
ATP1B3	0.170038	0.469151	0.405	0.293	1
AQP3	0.170294	0.301917	0.189	0.052	1
USP9Y	0.171153	0.293605	0.162	0.069	1
DARS	0.171158	0.350595	0.324	0.155	1
TUBB	0.171644	-0.470861	0.432	0.603	1
HNRNPUL1	0.171877	0.33111	0.378	0.19	1
DAZAP2	0.17253	0.364408	0.622	0.397	1
MRPL33	0.173171	-0.311818	0.27	0.345	1
DAZAP1	0.173198	0.357906	0.297	0.19	1
SDE2	0.173265	0.297486	0.216	0.086	1
TGM2	0.174566	0.412317	0.162	0.103	1
CCND3	0.175527	0.392146	0.351	0.224	1
CHMP1B	0.175948	0.353035	0.324	0.172	1
GLOD4	0.176015	-0.317836	0.108	0.293	1
PPP1R14B	0.176066	-0.408198	0.108	0.293	1
TXNL1	0.176979	0.428867	0.541	0.345	1
SEPHS2	0.177184	0.335238	0.324	0.207	1
DIMT1	0.177242	0.348204	0.27	0.172	1
LSM4	0.177401	-0.263122	0.297	0.31	1
ZRSR2	0.17783	-0.296855	0.108	0.224	1
ENPP2	0.178224	0.42483	0.216	0.103	1
PRR14	0.178544	0.301531	0.324	0.172	1
OGA	0.178711	0.305353	0.351	0.19	1
SFPQ	0.178798	0.268368	0.432	0.379	1
MAD2L2	0.178952	0.253181	0.324	0.155	1
TRA2B	0.179459	0.265984	0.486	0.276	1
OXR1	0.179775	0.312607	0.135	0.155	1
ZNF366	0.180004	-0.305113	0.135	0.328	1
IFT20	0.180384	-0.447104	0.216	0.379	1
ERP44	0.180563	0.295633	0.459	0.241	1
LY96	0.180581	0.355425	0.459	0.241	1
PTPN6	0.181143	0.305707	0.459	0.241	1
CNN2	0.181232	0.251173	0.703	0.483	1
KIAA1191	0.181397	-0.306334	0.027	0.172	1
ZNF267	0.181605	0.324299	0.324	0.172	1
LAMTOR3	0.181761	0.342115	0.27	0.172	1
UQCRH	0.182906	-0.254993	0.676	0.69	1
RAC1	0.182953	0.266545	0.919	0.828	1
JOSD1	0.183261	0.317261	0.27	0.103	1
THRAP3	0.184125	-0.381728	0.216	0.362	1
CD59	0.184292	-0.2756	0.216	0.345	1
WDR41	0.185099	0.326003	0.351	0.207	1
BCCIP	0.185166	0.250506	0.162	0.138	1
WIPF1	0.185601	0.379897	0.514	0.31	1
SNU13	0.186054	-0.325606	0.351	0.466	1
C3orf58	0.186853	0.286458	0.405	0.207	1
AL135925.1	0.187161	0.25517	0.216	0.069	1
PPP2CA	0.188198	0.372541	0.351	0.207	1
UBE2V1	0.188929	0.295351	0.162	0.121	1
STAT1	0.189041	0.331956	0.622	0.431	1
ARHGEF1	0.189102	0.363567	0.243	0.138	1
NAA10	0.189299	-0.290446	0.162	0.224	1
SCARF1	0.190288	0.281674	0.216	0.19	1
KPNA4	0.190309	-0.331048	0.162	0.276	1
MINOS1	0.190471	-0.405677	0.351	0.5	1
UPP1	0.190796	-0.274749	0.108	0.19	1
HNRNPLL	0.191277	0.259642	0.324	0.172	1
RASGRP3	0.191928	0.275659	0.243	0.155	1
PRRC2B	0.192147	0.265957	0.216	0.086	1
CIITA	0.192851	0.360797	0.459	0.259	1
IGF2R	0.193222	0.3153	0.297	0.138	1
SARS	0.193493	-0.329515	0.324	0.345	1
FKBP1B	0.193495	0.292002	0.297	0.121	1
SUPT5H	0.193504	0.318276	0.324	0.138	1
STXBP2	0.195913	-0.397228	0.162	0.259	1
BCL11A	0.195996	-0.28535	0.243	0.276	1
AMFR	0.196368	-0.393339	0.135	0.172	1
AP2S1	0.196715	-0.393409	0.568	0.707	1
NEMF	0.197438	0.33565	0.324	0.19	1
KIF2A	0.197519	0.4016	0.459	0.31	1
CCDC107	0.197908	0.28211	0.243	0.121	1
IRF2	0.19826	0.366864	0.378	0.362	1
SLC25A4	0.198611	0.526122	0.162	0.034	1
NKTR	0.198662	0.346466	0.378	0.19	1
CCNL1	0.199394	0.367527	0.622	0.431	1
SMARCA5	0.199395	0.291027	0.514	0.31	1
LSM2	0.200185	0.307373	0.514	0.293	1
LTA4H	0.202997	-0.278104	0.189	0.241	1
RHPN1	0.203188	0.40253	0.162	0.086	1
NXT1	0.203406	0.406134	0.189	0.052	1
SLC25A39	0.203545	0.308706	0.378	0.224	1
IAH1	0.203855	0.283499	0.432	0.224	1
SERPINB9	0.204837	0.324073	0.811	0.621	1
PFDN1	0.204939	-0.301123	0.162	0.276	1
MTRNR2L8	0.205275	0.298595	0.27	0.103	1
PITPNB	0.207423	0.27943	0.135	0.121	1
EFR3A	0.207743	0.338725	0.297	0.19	1
CFP	0.208174	0.319791	0.135	0.069	1
MED21	0.208394	-0.366543	0.054	0.172	1
GDI1	0.209385	0.381166	0.351	0.172	1
LCMT1	0.209829	-0.307115	0.027	0.172	1
PSMA2	0.209958	-0.426057	0.189	0.379	1
TNNI2	0.210436	-0.271496	0.027	0.155	1
ARF5	0.210812	0.342971	0.622	0.431	1
RUFY1	0.210866	0.36344	0.27	0.172	1
KDM5B	0.211294	0.263106	0.135	0.017	1
RAP2C	0.211935	-0.340716	0.081	0.207	1
MED31	0.21231	-0.293558	0.054	0.121	1
MAP1LC3B	0.213511	0.392171	0.541	0.379	1
MAP3K2	0.213993	0.360917	0.297	0.121	1
FNIP2	0.214038	0.370381	0.541	0.362	1
CNOT9	0.214968	-0.328433	0.027	0.155	1
NUP62	0.215121	-0.26035	0.162	0.224	1
LRPPRC	0.215331	0.274795	0.135	0.086	1
KIDINS220	0.215429	0.35427	0.216	0.069	1
CWC22	0.21575	-0.289554	0.081	0.138	1
GNAI3	0.216724	-0.336084	0.135	0.31	1
EPB41L4A-AS1	0.217106	-0.308228	0.081	0.138	1
PTPN1	0.217366	0.331041	0.405	0.259	1
G3BP1	0.218126	0.359991	0.324	0.224	1
ITPRIP	0.220957	0.263159	0.108	0.017	1
RHOC	0.220974	0.372742	0.514	0.328	1
APRT	0.222351	-0.376291	0.432	0.552	1
ITPKB	0.222651	0.407313	0.135	0.017	1
GPATCH8	0.222782	-0.309314	0.081	0.207	1
RNF213	0.223112	0.419491	0.324	0.207	1
C9orf85	0.223406	-0.303359	0.027	0.138	1
OTUD6B	0.224016	-0.256567	0.027	0.172	1
FLT3	0.224306	0.315651	0.297	0.207	1
RCC1L	0.225307	-0.328184	0.027	0.155	1
RANBP1	0.227322	-0.349137	0.243	0.379	1
DEGS1	0.227523	-0.309873	0.243	0.345	1
TTF2	0.227761	0.331162	0.297	0.172	1
NBPF12	0.228962	-0.373818	0.027	0.155	1
SECISBP2L	0.229521	0.325686	0.189	0.121	1
TMED5	0.229666	0.294484	0.297	0.207	1
PTGES3	0.232414	0.364701	0.595	0.397	1
PNPLA2	0.232614	0.262786	0.189	0.052	1
RAB32	0.233024	-0.315687	0.486	0.69	1
CALCRL	0.233293	0.397674	0.27	0.155	1
NRDC	0.233564	0.286587	0.378	0.259	1
ACAA1	0.235007	0.279648	0.378	0.241	1
MRPL3	0.235011	0.33778	0.297	0.155	1
MRPS25	0.23503	0.273537	0.189	0.138	1
CAND1	0.236749	0.308939	0.378	0.224	1
PSMB4	0.238474	0.281049	0.405	0.276	1
TMEM273	0.240033	-0.419271	0.162	0.241	1
NCOA1	0.240129	0.273475	0.189	0.069	1
YDJC	0.240837	0.272367	0.243	0.138	1
TMEM147	0.242109	-0.315919	0.243	0.345	1
CGGBP1	0.24393	0.345959	0.297	0.19	1
TRIM28	0.244231	0.312823	0.216	0.138	1
HSPB11	0.244684	-0.303748	0.432	0.448	1
ACAT1	0.245019	-0.295862	0.027	0.155	1
C3orf38	0.246588	0.311745	0.27	0.121	1
SDS	0.247278	0.299598	0.135	0.017	1
COX14	0.24794	-0.304047	0.216	0.397	1
DESI1	0.248596	0.373869	0.486	0.293	1
MRPL38	0.248963	-0.335714	0.027	0.155	1
CD84	0.249175	0.280081	0.189	0.172	1
CTBS	0.249194	0.260475	0.351	0.241	1
2001-03-01	0.249465	-0.25919	0.568	0.534	1
TP53	0.249801	-0.294506	0.027	0.155	1
VPS35	0.251176	0.339244	0.405	0.259	1
RILPL2	0.251323	0.301387	0.216	0.138	1
LMAN1	0.252493	0.350201	0.27	0.138	1
STT3A	0.254271	0.261518	0.27	0.121	1
DDX18	0.254949	-0.339986	0.135	0.31	1
ENY2	0.25594	0.338729	0.676	0.483	1
ORMDL2	0.256864	0.292929	0.351	0.172	1
ATG3	0.257147	0.322272	0.676	0.483	1
RBM34	0.257695	0.270358	0.108	0.017	1
ATXN2L	0.257816	0.305476	0.351	0.172	1
KIAA1551	0.258614	0.25232	0.189	0.138	1
STX11	0.258958	0.294465	0.378	0.259	1
ARID1B	0.258986	-0.34159	0.216	0.345	1
CD86	0.259102	0.354924	0.514	0.431	1
NPM3	0.259861	-0.403078	0.027	0.138	1
PFKL	0.260797	0.291767	0.27	0.241	1
TAP1	0.265088	0.341014	0.757	0.638	1
H2AFZ	0.265169	0.341976	0.676	0.5	1
CAST	0.265693	0.265335	0.595	0.397	1
IQGAP1	0.267675	0.265096	0.622	0.448	1
ARHGAP27	0.2701	0.330072	0.216	0.155	1
RAB34	0.270429	-0.286158	0.108	0.241	1
PPIL3	0.270856	-0.283798	0.108	0.19	1
HPS5	0.273435	0.320601	0.432	0.259	1
AKAP13	0.273442	0.378027	0.459	0.31	1
RABGAP1L	0.273956	0.289863	0.324	0.19	1
TLNRD1	0.274148	0.263572	0.27	0.121	1
PWWP2A	0.276297	0.269116	0.216	0.103	1
MT1X	0.277338	0.254836	0.108	0.017	1
CISD3	0.277366	-0.389083	0.108	0.207	1
TFPT	0.277586	-0.31134	0.027	0.155	1
CIR1	0.278162	0.360887	0.405	0.224	1
SYNRG	0.278425	0.30812	0.243	0.155	1
SGPP1	0.279488	0.26576	0.162	0.121	1
RRNAD1	0.28097	0.265268	0.108	0.017	1
KPNA6	0.281043	0.252592	0.135	0.017	1
WBP4	0.281149	0.347155	0.189	0.138	1
COPS9	0.281554	-0.392031	0.351	0.431	1
HDDC2	0.282261	0.250236	0.162	0.069	1
ELOVL1	0.282486	0.311588	0.324	0.172	1
BATF3	0.2827	-0.25839	0.405	0.379	1
DUSP3	0.28277	0.321156	0.27	0.121	1
CD1C	0.283601	-0.425092	0.027	0.138	1
FUCA1	0.283961	0.32994	0.378	0.207	1
BISPR	0.28425	0.278538	0.216	0.103	1
STAT5A	0.284997	-0.297964	0.027	0.138	1
C7orf50	0.28531	-0.264216	0.135	0.259	1
MPG	0.285905	-0.346644	0.297	0.431	1
NEU1	0.286829	0.297495	0.162	0.103	1
GRASP	0.287167	0.292032	0.108	0.017	1
CERS6	0.28742	0.48173	0.243	0.155	1
INSIG1	0.288102	0.521642	0.378	0.259	1
USP8	0.28955	0.278463	0.27	0.121	1
PSMA3-AS1	0.289754	-0.321676	0.108	0.224	1
CCL18	0.291582	-0.311241	0.054	0.155	1
EP300	0.292558	0.415018	0.351	0.207	1
NUP58	0.293196	0.331024	0.162	0.086	1
UBE2K	0.293793	0.293572	0.378	0.241	1
SLC31A1	0.294814	-0.250903	0.135	0.224	1
NORAD	0.295035	0.282407	0.324	0.259	1
CEBPZ	0.29564	-0.326397	0.135	0.241	1
SRSF11	0.298477	0.301768	0.486	0.362	1
AC020656.1	0.2994	-0.337129	0.081	0.224	1
BTK	0.300998	-0.26902	0.081	0.172	1
CFAP97	0.301423	-0.282512	0.027	0.138	1
BTLA	0.30223	0.278557	0.459	0.276	1
ITM2B	0.304855	0.319495	0.784	0.638	1
PRKD3	0.30694	-0.291091	0.081	0.207	1
NDUFA12	0.308882	0.258835	0.459	0.276	1
SEMA4A	0.309502	0.282478	0.324	0.207	1
PDIA3	0.310156	0.348472	0.514	0.328	1
RNF5	0.312094	-0.295678	0.162	0.241	1
MYBL1	0.313991	-0.309536	0.027	0.103	1
CMC2	0.316695	0.314245	0.351	0.207	1
TUT4	0.316894	0.414941	0.108	0.086	1
AAED1	0.317409	0.335658	0.378	0.276	1
LLPH	0.321172	0.490901	0.189	0.069	1
PARM1	0.321596	0.266465	0.324	0.172	1
ANAPC11	0.323687	0.331425	0.541	0.431	1
VAC14	0.324831	0.280048	0.432	0.31	1
TBC1D4	0.324839	0.257593	0.189	0.172	1
ATP5MC1	0.325445	-0.335424	0.27	0.379	1
SNHG8	0.326234	-0.266622	0.351	0.397	1
PRKDC	0.32803	0.267269	0.243	0.224	1
ARMCX6	0.328373	0.264296	0.243	0.155	1
TIMMDC1	0.328657	-0.306207	0.054	0.172	1
TIMM8B	0.329381	-0.28349	0.297	0.379	1
GADD45GIP1	0.329633	-0.271509	0.216	0.362	1
SLC9A7	0.330231	0.253663	0.216	0.172	1
SLC25A37	0.333325	0.357035	0.135	0.034	1
ZC3H7A	0.334387	0.283611	0.189	0.121	1
PRKCSH	0.334582	-0.325056	0.081	0.224	1
PRKAR1A	0.337015	0.358722	0.541	0.362	1
ATF4	0.33723	-0.35047	0.486	0.586	1
CEP57	0.338337	-0.282032	0.135	0.241	1
UBA1	0.338393	0.295259	0.27	0.155	1
MIDN	0.338882	0.278731	0.297	0.172	1
ABHD5	0.339064	-0.300318	0.027	0.138	1
TINF2	0.33948	0.277433	0.324	0.224	1
GARS	0.341701	0.282803	0.378	0.207	1
TYMP	0.342443	0.276011	0.838	0.724	1
TPM3	0.342746	0.280499	0.838	0.724	1
RAB5C	0.343499	-0.262657	0.405	0.466	1
HNRNPU	0.343509	0.35866	0.541	0.397	1
PSMA3	0.345857	0.30296	0.486	0.31	1
PPP1R21	0.346123	0.26524	0.162	0.103	1
DNAJC8	0.346352	-0.286858	0.243	0.345	1
CCL17	0.347114	-0.690799	0.027	0.103	1
ATOX1	0.34827	0.301632	0.676	0.517	1
APOPT1	0.349392	-0.263927	0.027	0.138	1
LIPA	0.351845	-0.262825	0.108	0.207	1
TBX19	0.355835	0.272604	0.135	0.034	1
RAB10	0.357114	0.312673	0.649	0.5	1
MRPL51	0.362139	-0.264627	0.351	0.448	1
GSPT2	0.363762	-0.299402	0.027	0.121	1
POLR3H	0.363814	-0.285542	0.027	0.121	1
PRPF38B	0.364956	-0.339896	0.189	0.328	1
RNF123	0.366788	0.286697	0.162	0.052	1
MRPL9	0.366796	-0.256167	0.081	0.207	1
UBE2L3	0.367622	0.325093	0.459	0.345	1
PTBP3	0.368163	0.322414	0.432	0.362	1
PABPN1	0.36822	0.2846	0.459	0.293	1
EFCAB14	0.368263	-0.291798	0.135	0.276	1
IRF2BP2	0.368305	0.288073	0.324	0.172	1
C19orf53	0.370812	-0.265092	0.432	0.586	1
AC004687.1	0.371673	-0.304142	0.541	0.603	1
SLC41A2	0.37299	0.294286	0.324	0.259	1
HSBP1	0.378108	0.260054	0.351	0.345	1
IMP3	0.379006	-0.291675	0.162	0.241	1
ACSL1	0.379326	0.269192	0.297	0.155	1
RBM26	0.382922	0.270749	0.162	0.069	1
TOP1	0.383089	0.328568	0.405	0.328	1
PPHLN1	0.3835	-0.277362	0.108	0.241	1
ANXA4	0.385339	0.313028	0.324	0.172	1
C8orf33	0.385643	-0.270575	0.027	0.121	1
SOS2	0.386411	0.340503	0.135	0.034	1
NDUFA3	0.386933	0.29966	0.676	0.517	1
KRCC1	0.387841	0.289261	0.324	0.276	1
NDUFA2	0.390163	-0.291285	0.351	0.431	1
NDUFA9	0.390269	0.254894	0.216	0.138	1
MSMO1	0.393808	-0.257638	0.081	0.138	1
TGFBI	0.396005	-0.333252	0.27	0.397	1
ADCY7	0.396128	0.304064	0.243	0.138	1
METTL5	0.39668	0.277634	0.243	0.138	1
ALDH2	0.397983	-0.281516	0.459	0.5	1
PLPP1	0.398549	0.321114	0.27	0.138	1
PLEKHB2	0.398567	0.303649	0.378	0.259	1
BZW1	0.399452	0.292109	0.459	0.328	1
SRSF5	0.399558	0.269411	0.595	0.414	1
H2AFJ	0.404042	0.271605	0.297	0.241	1
VHL	0.405678	0.281188	0.189	0.138	1
RBMX	0.408228	-0.287473	0.459	0.569	1
PLEKHJ1	0.409349	-0.311499	0.189	0.328	1
PCM1	0.410262	-0.253677	0.135	0.224	1
STMP1	0.41078	0.27222	0.459	0.293	1
CSNK1D	0.4108	0.266307	0.27	0.155	1
MTIF3	0.413618	-0.272095	0.378	0.448	1
ARL5A	0.415732	0.313533	0.27	0.207	1
MED13	0.417641	0.286827	0.243	0.172	1
DNAJC15	0.421583	0.297138	0.568	0.397	1
NDRG2	0.422238	-0.282043	0.189	0.328	1
TXNDC17	0.423434	0.250432	0.297	0.224	1
ANXA1	0.424681	-0.255077	0.432	0.534	1
TAP2	0.428142	0.360813	0.459	0.31	1
FOXN2	0.430497	0.268769	0.486	0.328	1
ERO1A	0.432932	-0.259678	0.162	0.293	1
PQLC3	0.435524	0.306544	0.297	0.172	1
SHTN1	0.443334	0.268122	0.622	0.466	1
ZFAND5	0.444669	0.268688	0.459	0.293	1
AHNAK	0.445912	0.321321	0.541	0.448	1
CPSF6	0.44648	0.261299	0.27	0.207	1
DAPP1	0.446712	0.266639	0.568	0.414	1
RELT	0.44694	0.272546	0.216	0.103	1
DENND5A	0.447465	0.253706	0.243	0.138	1
PHIP	0.451066	0.254992	0.297	0.155	1
ADNP	0.453403	-0.259394	0.027	0.103	1
BBX	0.45853	0.33971	0.459	0.328	1
CHMP4B	0.459204	0.258847	0.405	0.276	1
PIK3CB	0.464075	0.275703	0.27	0.155	1
SET	0.465993	-0.292276	0.432	0.586	1
DDX23	0.471106	0.370491	0.108	0.069	1
MYCBP2	0.474163	0.321739	0.378	0.259	1
MS4A7	0.475324	-0.297683	0.351	0.448	1
CLNS1A	0.475488	0.320382	0.432	0.31	1
DYNC1H1	0.476244	0.269728	0.297	0.241	1
MAT2B	0.477523	0.25104	0.486	0.328	1
TOMM5	0.480753	0.265173	0.378	0.241	1
RNF166	0.486556	-0.27004	0.081	0.172	1
NFAT5	0.487556	0.296281	0.297	0.172	1
CTNNB1	0.48967	-0.516465	0.324	0.414	1
GNG7	0.492374	0.261613	0.243	0.121	1
COPS2	0.493272	0.273593	0.297	0.19	1
RGS19	0.493946	-0.259229	0.27	0.31	1
EIF4G3	0.494249	0.265022	0.27	0.155	1
ATP5PB	0.499884	0.260054	0.514	0.414	1
PLAUR	0.500049	0.291095	0.324	0.224	1
IFNGR2	0.502703	0.297309	0.486	0.362	1
PPP2R1A	0.505505	0.270993	0.405	0.328	1
RHOF	0.507044	-0.264915	0.297	0.345	1
CFDP1	0.514569	0.275757	0.189	0.19	1
PPP1R14A	0.518602	0.353885	0.189	0.121	1
SPPL2A	0.518791	0.261126	0.324	0.19	1
PYURF	0.522011	0.27245	0.378	0.241	1
STK17B	0.523125	0.274577	0.486	0.379	1
NABP1	0.525625	0.288404	0.541	0.397	1
DYNLRB1	0.530504	-0.281991	0.351	0.448	1
CCT4	0.5314	0.270594	0.459	0.362	1
SLC24A4	0.531464	0.291369	0.243	0.172	1
GPALPP1	0.534087	-0.256004	0.027	0.121	1
TSG101	0.539714	-0.250089	0.27	0.362	1
VMP1	0.540477	-0.252994	0.324	0.362	1
TNFSF8	0.543284	0.298437	0.108	0.052	1
ZUP1	0.546069	0.252639	0.162	0.155	1
MAN1A1	0.549674	0.266381	0.243	0.138	1
TMEM101	0.549956	0.252459	0.162	0.086	1
SLC11A1	0.55019	-0.252961	0.054	0.155	1
TGOLN2	0.55482	0.36815	0.27	0.241	1
PHTF2	0.556042	0.258475	0.108	0.103	1
CHURC1	0.557864	-0.298544	0.297	0.397	1
CEBPB	0.561917	-0.319495	0.243	0.362	1
SERPINB6	0.562605	0.25952	0.649	0.534	1
PTP4A2	0.565937	0.262091	0.568	0.431	1
NDUFAB1	0.571639	0.303439	0.432	0.328	1
NUTF2	0.57312	0.25397	0.297	0.241	1
SLC29A3	0.582476	-0.261628	0.027	0.103	1
PNRC1	0.583947	0.273034	0.541	0.448	1
TBRG1	0.587593	-0.265933	0.243	0.31	1
FRYL	0.587767	0.278571	0.297	0.19	1
N4BP2L2	0.589154	-0.253859	0.378	0.431	1
CNBP	0.592245	0.260507	0.541	0.414	1
CETN3	0.592537	-0.275748	0.081	0.155	1
CARHSP1	0.603479	-0.269032	0.135	0.241	1
NEDD8	0.609379	-0.252901	0.486	0.552	1
SLC20A1	0.612635	0.275916	0.135	0.086	1
TNRC6B	0.617649	-0.271829	0.189	0.293	1
SNRPF	0.61909	-0.265754	0.405	0.5	1
YWHAH	0.635235	0.276364	0.514	0.397	1
CD3D	0.637384	-0.27163	0.027	0.121	1
DCTN4	0.651283	0.28311	0.162	0.103	1
GNPTG	0.651879	0.287988	0.216	0.19	1
GBP1	0.654139	0.270499	0.189	0.121	1
SETD1B	0.661212	0.251543	0.135	0.069	1
TBL1XR1	0.662994	-0.280296	0.162	0.259	1
FCGR1A	0.670666	-0.266146	0.027	0.103	1
RAB7B	0.715032	-0.255922	0.216	0.293	1
FAM107B	0.727141	0.26517	0.216	0.138	1
SLC38A1	0.735469	0.289393	0.216	0.138	1
LRRC40	0.745812	-0.293295	0.027	0.103	1
NUDCD2	0.751281	0.250461	0.243	0.172	1
